# Supplementary material for: (E)-3-(1-Phenyl­ethyl­idene)indolin-2-one
Source: Acta Crystallogr Sect E Struct Rep Online. 2011 Oct 12;67(Pt 11):o2929. doi: 10.1107/S1600536811041316 (PMC3247342; doi:10.1107/S1600536811041316)
Supplement: Supplementary file 1 [file e-67-o2929-sup1.cif]

##############################################################################
#                                                                            #
# This CIF contains the data in a paper accepted for publication in          #
# Acta Crystallographica Section E. It conforms to the requirements of       #
# Notes for Authors for Acta Crystallographica Section E, and has been       #
# peer reviewed under the auspices of the IUCr Commission on Journals.       #
#                                                                            #
# Full details of the Crystallographic Information File format               #
# are given in the paper "The Crystallographic Information File (CIF):       #
# a New Standard Archive File for Crystallography" by S. R. Hall, F. H.      #
# Allen and I. D. Brown [Acta Cryst. (1991), A47, 655-685].                  #
#                                                                            #
# The current version of the core CIF dictionary is obtainable from          #
# ftp://ftp.iucr.org/pub/cif_core.dic.                                       #
#                                                                            #
# Software is freely available for graphical display of the structure(s)     #
# in this CIF. For information consult the CIF software page                 #
# http://www.iucr.org/resources/cif/software.                                #
#                                                                            #
# This file may be used for bona fide research purposes within the           #
# scientific community so long as proper attribution is given to the journal # 
# article from which it was obtained.                                        #
#                                                                            #
##############################################################################
data_global
_audit_creation_method     'from SHELXL97 CIF and IUCr SHELXL97-template'
_journal_date_recd_electronic     2011-09-28
_journal_date_accepted     2011-10-07
_journal_name_full     'Acta Crystallographica, Section E'
_journal_year     2011
_journal_volume     67
_journal_issue     11
_journal_page_first     o2929
_journal_page_last     o2929
_journal_paper_category     QO
_journal_coeditor_code     XU5343
_publ_contact_author_name     'Dr. Mao-Sen Yuan'
_publ_contact_author_address
;
College of Science
Northwest A&F University
Yangling 712100
Shannxi Province
People's Republic of China
;
_publ_contact_author_email     'yuanms@nwsuaf.edu.cn'
_publ_contact_author_fax     '0086 029 87092226'
_publ_contact_author_phone     '0086 029 87092226'
_publ_section_title
;
(<i>E</i>)-3-(1-Phenylethylidene)indolin-2-one
;
loop_
    _publ_author_name
    _publ_author_address
    'Wang, Qi'
;
College of Science
Northwest A&F University
Yangling 712100
Shannxi Province
People's Republic of China
;
    'Zhang, Yue-Jun'
;
College of Science
Northwest A&F University
Yangling 712100
Shannxi Province
People's Republic of China
;
    'Yuan, Mao-Sen'
;
College of Science
Northwest A&F University
Yangling 712100
Shannxi Province
People's Republic of China
;
    'Wang, Jun-Ru'
;
College of Science
Northwest A&F University
Yangling 712100
Shannxi Province
People's Republic of China
;
data_I
_audit_creation_method     SHELXL-97
_chemical_name_systematic
;
(<i>E</i>)-3-(1-Phenylethylidene)indolin-2-one
;
_chemical_name_common     ?
_chemical_formula_moiety     'C16 H13 N O'
_chemical_formula_sum     'C16 H13 N O'
_chemical_formula_iupac     'C16 H13 N O'
_chemical_formula_weight     235.27
_chemical_melting_point     ?
_symmetry_cell_setting     monoclinic
_symmetry_space_group_name_H-M     'C 2/c'
_symmetry_space_group_name_Hall     '-C 2yc'
loop_
    _symmetry_equiv_pos_as_xyz
    'x, y, z'
    '-x, y, -z+1/2'
    'x+1/2, y+1/2, z'
    '-x+1/2, y+1/2, -z+1/2'
    '-x, -y, -z'
    'x, -y, z-1/2'
    '-x+1/2, -y+1/2, -z'
    'x+1/2, -y+1/2, z-1/2'
_cell_length_a     22.215(3)
_cell_length_b     8.6259(13)
_cell_length_c     15.062(2)
_cell_angle_alpha     90.00
_cell_angle_beta     122.097(2)
_cell_angle_gamma     90.00
_cell_volume     2445.1(6)
_cell_formula_units_Z     8
_cell_measurement_reflns_used     1702
_cell_measurement_theta_min     2.83
_cell_measurement_theta_max     2.83
_cell_measurement_temperature     296(2)
_exptl_crystal_description     'block'
_exptl_crystal_colour     'colorless'
_exptl_crystal_size_max     0.30
_exptl_crystal_size_mid     0.20
_exptl_crystal_size_min     0.20
_exptl_crystal_density_diffrn     1.278
_exptl_crystal_density_meas     ?
_exptl_crystal_density_method     'not measured'
_exptl_crystal_F_000     992
_exptl_absorpt_coefficient_mu     0.080
_exptl_absorpt_correction_type     none
_exptl_absorpt_process_details     ?
_exptl_absorpt_correction_T_min     .
_exptl_absorpt_correction_T_max     .
_exptl_special_details
;
;
_diffrn_ambient_temperature     296(2)
_diffrn_radiation_type     MoK\a
_diffrn_radiation_wavelength     0.71073
_diffrn_radiation_source     'fine-focus sealed tube'
_diffrn_radiation_monochromator     graphite
_diffrn_measurement_device_type     'Bruker SMART 1000 CCD area-detector'
_diffrn_measurement_method     '\f and \w'
_diffrn_detector_area_resol_mean     ?
_diffrn_reflns_number     12693
_diffrn_reflns_av_R_equivalents     0.0431
_diffrn_reflns_av_sigmaI/netI     0.0283
_diffrn_reflns_theta_min     2.16
_diffrn_reflns_theta_max     25.05
_diffrn_reflns_theta_full     25.05
_diffrn_measured_fraction_theta_max     1.000
_diffrn_measured_fraction_theta_full     1.000
_diffrn_reflns_limit_h_min     -26
_diffrn_reflns_limit_h_max     26
_diffrn_reflns_limit_k_min     -10
_diffrn_reflns_limit_k_max     10
_diffrn_reflns_limit_l_min     -17
_diffrn_reflns_limit_l_max     17
_refine_special_details
;
 Refinement of F^2^ against ALL reflections.  The weighted R-factor wR and
 goodness of fit S are based on F^2^, conventional R-factors R are based
 on F, with F set to zero for negative F^2^. The threshold expression of
 F^2^ > 2sigma(F^2^) is used only for calculating R-factors(gt) etc. and is
 not relevant to the choice of reflections for refinement.  R-factors based
 on F^2^ are statistically about twice as large as those based on F, and R-
 factors based on ALL data will be even larger.
;
_reflns_number_total     2168
_reflns_number_gt     1599
_reflns_threshold_expression     I>2\s(I)
_refine_ls_structure_factor_coef     Fsqd
_refine_ls_matrix_type     full
_refine_ls_R_factor_all     0.0610
_refine_ls_R_factor_gt     0.0400
_refine_ls_wR_factor_gt     0.1062
_refine_ls_wR_factor_ref     0.1249
_refine_ls_goodness_of_fit_ref     0.914
_refine_ls_restrained_S_all     0.914
_refine_ls_number_reflns     2168
_refine_ls_number_parameters     165
_refine_ls_number_restraints     0
_refine_ls_hydrogen_treatment     constr
_refine_ls_weighting_scheme     calc
_refine_ls_weighting_details
         'calc w=1/[\s^2^(Fo^2^)+(0.0724P)^2^+1.3094P] where P=(Fo^2^+2Fc^2^)/3'
_atom_sites_solution_hydrogens     geom
_atom_sites_solution_primary     direct
_atom_sites_solution_secondary     difmap
_refine_ls_shift/su_max     0.000
_refine_ls_shift/su_mean     0.000
_refine_diff_density_max     0.177
_refine_diff_density_min     -0.181
_refine_ls_extinction_method     'SHELXTL (Sheldrick, 2008)'
_refine_ls_extinction_coef     0.0027(8)
_refine_ls_extinction_expression
                                  'Fc^*^=kFc[1+0.001xFc^2^\l^3^/sin(2\q)]^-1/4^'
loop_
    _atom_type_symbol
    _atom_type_description
    _atom_type_scat_dispersion_real
    _atom_type_scat_dispersion_imag
    _atom_type_scat_source
    'C' 'C' 0.0033 0.0016
                         'International Tables Vol C Tables 4.2.6.8 and 6.1.1.4'
    'H' 'H' 0.0000 0.0000
                         'International Tables Vol C Tables 4.2.6.8 and 6.1.1.4'
    'N' 'N' 0.0061 0.0033
                         'International Tables Vol C Tables 4.2.6.8 and 6.1.1.4'
    'O' 'O' 0.0106 0.0060
                         'International Tables Vol C Tables 4.2.6.8 and 6.1.1.4'
_computing_data_collection     'SMART (Bruker, 2001)'
_computing_cell_refinement     'SAINT (Bruker, 2001)'
_computing_data_reduction     'SAINT (Bruker, 2001)'
_computing_structure_solution     'SHELXTL (Sheldrick, 2008)'
_computing_structure_refinement     'SHELXTL (Sheldrick, 2008)'
_computing_molecular_graphics     'SHELXTL (Sheldrick, 2008)'
_computing_publication_material     'SHELXTL (Sheldrick, 2008)'
loop_
    _atom_site_type_symbol
    _atom_site_label
    _atom_site_fract_x
    _atom_site_fract_y
    _atom_site_fract_z
    _atom_site_U_iso_or_equiv
    _atom_site_adp_type
    _atom_site_calc_flag
    _atom_site_refinement_flags
    _atom_site_occupancy
    _atom_site_symmetry_multiplicity
    _atom_site_disorder_assembly
    _atom_site_disorder_group
    O O1 1.03263(7) 0.61802(17) 0.39044(11) 0.0561(4) Uani d . 1 1 . .
    N N1 0.91715(8) 0.61084(19) 0.25220(12) 0.0472(4) Uani d . 1 1 . .
    H H1 0.9243 0.5627 0.2086 0.057 Uiso calc R 1 1 . .
    C C2 0.93295(9) 0.7148(2) 0.40348(14) 0.0390(4) Uani d . 1 1 . .
    C C3 0.85779(9) 0.7304(2) 0.31810(14) 0.0403(4) Uani d . 1 1 . .
    C C8 0.85065(9) 0.6645(2) 0.22834(14) 0.0426(5) Uani d . 1 1 . .
    C C10 0.92466(9) 0.8083(2) 0.55170(13) 0.0414(4) Uani d . 1 1 . .
    C C1 0.96899(10) 0.6443(2) 0.35275(15) 0.0429(4) Uani d . 1 1 . .
    C C4 0.79902(9) 0.8025(3) 0.30961(15) 0.0515(5) Uani d . 1 1 . .
    H H4 0.8025 0.8502 0.3675 0.062 Uiso calc R 1 1 . .
    C C9 0.96527(9) 0.7516(2) 0.50547(14) 0.0411(4) Uani d . 1 1 . .
    C C11 0.87633(10) 0.7128(2) 0.55719(16) 0.0510(5) Uani d . 1 1 . .
    H H11 0.8683 0.6128 0.5301 0.061 Uiso calc R 1 1 . .
    C C7 0.78716(10) 0.6622(3) 0.13293(15) 0.0546(5) Uani d . 1 1 . .
    H H7 0.7836 0.6156 0.0746 0.066 Uiso calc R 1 1 . .
    C C16 1.04401(10) 0.7398(3) 0.58193(16) 0.0580(6) Uani d . 1 1 . .
    H H16A 1.0643 0.6716 0.5543 0.087 Uiso calc R 1 1 . .
    H H16B 1.0530 0.6995 0.6473 0.087 Uiso calc R 1 1 . .
    H H16C 1.0651 0.8407 0.5931 0.087 Uiso calc R 1 1 . .
    C C5 0.73531(10) 0.8022(3) 0.21390(17) 0.0608(6) Uani d . 1 1 . .
    H H5 0.6959 0.8505 0.2079 0.073 Uiso calc R 1 1 . .
    C C15 0.93593(12) 0.9552(3) 0.59383(17) 0.0605(6) Uani d . 1 1 . .
    H H15 0.9691 1.0197 0.5929 0.073 Uiso calc R 1 1 . .
    C C12 0.84032(12) 0.7657(3) 0.60250(17) 0.0608(6) Uani d . 1 1 . .
    H H12 0.8085 0.7007 0.6066 0.073 Uiso calc R 1 1 . .
    C C13 0.85102(13) 0.9134(3) 0.64162(18) 0.0689(7) Uani d . 1 1 . .
    H H13 0.8260 0.9493 0.6710 0.083 Uiso calc R 1 1 . .
    C C6 0.72902(11) 0.7317(3) 0.12704(17) 0.0618(6) Uani d . 1 1 . .
    H H6 0.6853 0.7309 0.0640 0.074 Uiso calc R 1 1 . .
    C C14 0.89866(14) 1.0071(3) 0.6371(2) 0.0746(7) Uani d . 1 1 . .
    H H14 0.9060 1.1074 0.6636 0.089 Uiso calc R 1 1 . .
loop_
    _atom_site_aniso_label
    _atom_site_aniso_U_11
    _atom_site_aniso_U_22
    _atom_site_aniso_U_33
    _atom_site_aniso_U_12
    _atom_site_aniso_U_13
    _atom_site_aniso_U_23
    O1 0.0469(8) 0.0770(10) 0.0553(8) 0.0138(7) 0.0345(7) 0.0087(7)
    N1 0.0536(10) 0.0554(10) 0.0441(9) 0.0045(7) 0.0338(8) -0.0013(7)
    C2 0.0378(9) 0.0435(10) 0.0429(10) 0.0001(7) 0.0263(8) 0.0033(8)
    C3 0.0385(9) 0.0476(11) 0.0402(10) -0.0018(8) 0.0245(8) 0.0020(8)
    C8 0.0464(10) 0.0470(11) 0.0430(10) -0.0040(8) 0.0295(9) 0.0011(8)
    C10 0.0411(10) 0.0516(11) 0.0322(9) 0.0025(8) 0.0199(8) 0.0014(8)
    C1 0.0464(11) 0.0473(11) 0.0446(11) 0.0029(8) 0.0306(9) 0.0068(8)
    C4 0.0421(11) 0.0717(14) 0.0455(11) 0.0022(9) 0.0265(9) -0.0023(10)
    C9 0.0404(10) 0.0444(10) 0.0420(10) -0.0006(8) 0.0243(8) 0.0037(8)
    C11 0.0524(11) 0.0547(12) 0.0561(12) -0.0002(9) 0.0358(10) -0.0005(9)
    C7 0.0544(12) 0.0707(14) 0.0402(11) -0.0096(10) 0.0261(10) -0.0037(9)
    C16 0.0412(11) 0.0827(15) 0.0466(12) 0.0021(10) 0.0210(10) 0.0004(10)
    C5 0.0381(11) 0.0907(17) 0.0541(13) 0.0038(11) 0.0248(10) 0.0030(12)
    C15 0.0648(14) 0.0586(13) 0.0652(14) -0.0076(11) 0.0394(12) -0.0095(11)
    C12 0.0603(13) 0.0780(16) 0.0607(14) 0.0080(11) 0.0433(12) 0.0105(11)
    C13 0.0740(15) 0.0903(18) 0.0589(14) 0.0238(14) 0.0464(13) 0.0027(13)
    C6 0.0432(11) 0.0912(17) 0.0458(12) -0.0070(11) 0.0201(10) 0.0013(11)
    C14 0.0884(18) 0.0674(15) 0.0819(18) 0.0027(13) 0.0547(16) -0.0203(13)
_geom_special_details
;
 All esds (except the esd in the dihedral angle between two l.s. planes)
 are estimated using the full covariance matrix.  The cell esds are taken
 into account individually in the estimation of esds in distances, angles
 and torsion angles; correlations between esds in cell parameters are only
 used when they are defined by crystal symmetry.  An approximate (isotropic)
 treatment of cell esds is used for estimating esds involving l.s. planes.
;
loop_
    _geom_bond_atom_site_label_1
    _geom_bond_atom_site_label_2
    _geom_bond_site_symmetry_2
    _geom_bond_distance
    _geom_bond_publ_flag
    O1 C1 . 1.233(2) ?
    N1 C1 . 1.360(2) ?
    N1 C8 . 1.401(2) ?
    C2 C9 . 1.343(3) ?
    C2 C3 . 1.476(2) ?
    C2 C1 . 1.498(2) ?
    C3 C4 . 1.389(2) ?
    C3 C8 . 1.396(3) ?
    C8 C7 . 1.379(3) ?
    C10 C15 . 1.379(3) ?
    C10 C11 . 1.390(3) ?
    C10 C9 . 1.485(3) ?
    C4 C5 . 1.383(3) ?
    C9 C16 . 1.502(3) ?
    C11 C12 . 1.376(3) ?
    C7 C6 . 1.383(3) ?
    C5 C6 . 1.381(3) ?
    C15 C14 . 1.373(3) ?
    C12 C13 . 1.370(3) ?
    C13 C14 . 1.362(3) ?
    N1 H1 . 0.8600 ?
    C4 H4 . 0.9300 ?
    C5 H5 . 0.9300 ?
    C6 H6 . 0.9300 ?
    C7 H7 . 0.9300 ?
    C11 H11 . 0.9300 ?
    C12 H12 . 0.9300 ?
    C13 H13 . 0.9300 ?
    C14 H14 . 0.9300 ?
    C15 H15 . 0.9300 ?
    C16 H16A . 0.9600 ?
    C16 H16B . 0.9600 ?
    C16 H16C . 0.9600 ?
loop_
    _geom_angle_atom_site_label_1
    _geom_angle_atom_site_label_2
    _geom_angle_atom_site_label_3
    _geom_angle_site_symmetry_1
    _geom_angle_site_symmetry_3
    _geom_angle
    _geom_angle_publ_flag
    C1 N1 C8 . . 111.66(15) ?
    C9 C2 C3 . . 130.16(16) ?
    C9 C2 C1 . . 124.99(16) ?
    C3 C2 C1 . . 104.85(15) ?
    C4 C3 C8 . . 118.39(17) ?
    C4 C3 C2 . . 133.92(17) ?
    C8 C3 C2 . . 107.50(15) ?
    C7 C8 C3 . . 122.84(17) ?
    C7 C8 N1 . . 128.17(17) ?
    C3 C8 N1 . . 108.93(15) ?
    C15 C10 C11 . . 118.31(18) ?
    C15 C10 C9 . . 120.74(17) ?
    C11 C10 C9 . . 120.91(17) ?
    O1 C1 N1 . . 123.98(17) ?
    O1 C1 C2 . . 129.26(17) ?
    N1 C1 C2 . . 106.76(15) ?
    C5 C4 C3 . . 119.10(18) ?
    C2 C9 C10 . . 121.69(16) ?
    C2 C9 C16 . . 123.92(17) ?
    C10 C9 C16 . . 114.40(16) ?
    C12 C11 C10 . . 120.2(2) ?
    C8 C7 C6 . . 117.63(19) ?
    C6 C5 C4 . . 121.4(2) ?
    C14 C15 C10 . . 120.7(2) ?
    C13 C12 C11 . . 120.5(2) ?
    C14 C13 C12 . . 119.5(2) ?
    C5 C6 C7 . . 120.6(2) ?
    C13 C14 C15 . . 120.7(2) ?
    C1 N1 H1 . . 123.8 ?
    C8 N1 H1 . . 123.8 ?
    C3 C4 H4 . . 120.0 ?
    C5 C4 H4 . . 120.0 ?
    C4 C5 H5 . . 119.6 ?
    C6 C5 H5 . . 119.6 ?
    C5 C6 H6 . . 119.6 ?
    C7 C6 H6 . . 119.6 ?
    C6 C7 H7 . . 120.5 ?
    C8 C7 H7 . . 120.5 ?
    C10 C11 H11 . . 119.6 ?
    C12 C11 H11 . . 119.6 ?
    C11 C12 H12 . . 119.6 ?
    C13 C12 H12 . . 120.2 ?
    C12 C13 H13 . . 120.2 ?
    C14 C13 H13 . . 120.2 ?
    C13 C14 H14 . . 120.2 ?
    C15 C14 H14 . . 120.2 ?
    C10 C15 H15 . . 120.2 ?
    C14 C15 H15 . . 120.2 ?
    C9 C16 H16A . . 109.4 ?
    C9 C16 H16B . . 109.4 ?
    C9 C16 H16C . . 109.4 ?
    H16A C16 H16B . . 109.0 ?
    H16A C16 H16C . . 109.0 ?
    H16B C16 H16C . . 109.0 ?
loop_
    _geom_hbond_atom_site_label_D
    _geom_hbond_atom_site_label_H
    _geom_hbond_atom_site_label_A
    _geom_hbond_site_symmetry_A
    _geom_hbond_distance_DH
    _geom_hbond_distance_HA
    _geom_hbond_distance_DA
    _geom_hbond_angle_DHA
    _geom_hbond_publ_flag
    N1 H1 O1 2_755 0.86 2.21 2.9002(19) 137 yes
