# Supplementary material for: (E)-3-(1-Phenyl­ethyl­idene)indolin-2-one
Source: Acta Crystallogr Sect E Struct Rep Online. 2011 Oct 12;67(Pt 11):o2929. doi: 10.1107/S1600536811041316 (PMC3247342; doi:10.1107/S1600536811041316)
Supplement: Supplementary file 2 [file e-67-o2929-Isup2.hkl]

# 
# h,k,l, Fc-squared, Fo-squared, sigma(Fo-squared) and status flag 
# 
data_I
_shelx_title ' 1 in C2/c' 
_shelx_refln_list_code          4 
_shelx_F_calc_maximum      238.81 
_exptl_crystal_F_000       992.00 
_reflns_d_resolution_high  0.8394 
 
loop_ 
 _symmetry_equiv_pos_as_xyz 
 'x, y, z' 
 '-x, y, -z+1/2' 
 'x+1/2, y+1/2, z' 
 '-x+1/2, y+1/2, -z+1/2' 
 '-x, -y, -z' 
 'x, -y, z-1/2' 
 '-x+1/2, -y+1/2, -z' 
 'x+1/2, -y+1/2, z-1/2' 
 
_cell_length_a    22.2145 
_cell_length_b     8.6259 
_cell_length_c    15.0625 
_cell_angle_alpha  90.000 
_cell_angle_beta  122.097 
_cell_angle_gamma  90.000 
 
_shelx_F_squared_multiplier     1.000 
 
loop_ 
 _refln_index_h 
 _refln_index_k 
 _refln_index_l 
 _refln_F_squared_calc 
 _refln_F_squared_meas 
 _refln_F_squared_sigma 
 _refln_observed_status 
   2   0   0     6625.19     6678.64     59.27 o 
   4   0   0      483.61      456.55      9.51 o 
   6   0   0     3205.13     3054.79     30.62 o 
   8   0   0     3786.88     4367.38     48.70 o 
  10   0   0     6736.93     7306.66     76.19 o 
  12   0   0     1250.87     1193.08     23.10 o 
  14   0   0      549.98      581.20     20.51 o 
  16   0   0     1294.71     1182.91     29.45 o 
  18   0   0      600.83      463.26     36.67 o 
  20   0   0       68.23       42.10     21.36 o 
  22   0   0       24.30        5.43     25.84 o 
   1   1   0      739.93      736.47      6.93 o 
   3   1   0     2646.21     2555.70     20.54 o 
   5   1   0     2458.98     2408.32     19.80 o 
   7   1   0        3.31        2.57      2.53 o 
   9   1   0       91.27       96.74      6.90 o 
  11   1   0      570.09      550.34     16.53 o 
  13   1   0       78.30      100.04      7.32 o 
  15   1   0      235.31      245.56     12.10 o 
  17   1   0      227.63      202.80     13.86 o 
  19   1   0      144.74      146.73     14.36 o 
  21   1   0        8.17       16.80     10.96 o 
   2   2   0     3190.53     2979.21     25.33 o 
   4   2   0     1974.47     1702.63     21.01 o 
   6   2   0      228.95      170.32      7.11 o 
   8   2   0      108.47      137.44      5.29 o 
  10   2   0     3095.21     3288.55     30.05 o 
  12   2   0      920.56      875.08     18.85 o 
  14   2   0      184.98      185.22     18.74 o 
  16   2   0       70.17       68.70      9.37 o 
  18   2   0       31.90       30.16      8.32 o 
  20   2   0       24.97       32.30      9.30 o 
   1   3   0    19048.84    18616.18    111.13 o 
   3   3   0        0.75       -2.45      2.55 o 
   5   3   0      176.84      185.53      6.27 o 
   7   3   0        3.82        2.89      3.71 o 
   9   3   0       16.59       12.08      4.67 o 
  11   3   0     1715.32     1711.90     24.93 o 
  13   3   0        6.38        4.73      5.86 o 
  15   3   0      176.21      150.40     12.35 o 
  17   3   0       42.94       43.69      8.95 o 
  19   3   0       18.17        3.97      7.90 o 
  21   3   0        0.17       -8.42      8.18 o 
   0   4   0     1608.03     1595.28     26.07 o 
   2   4   0      200.18      191.44     11.06 o 
   4   4   0      460.07      505.10     10.63 o 
   6   4   0      221.73      215.69      7.73 o 
   8   4   0       43.41       81.80      7.27 o 
  10   4   0      331.79      335.09     13.45 o 
  12   4   0       27.81       14.43      6.39 o 
  14   4   0        2.33        3.41      6.77 o 
  16   4   0      163.76      160.63     14.50 o 
  18   4   0      167.88      203.37     15.52 o 
  20   4   0        1.99        3.54      9.63 o 
   1   5   0      621.38      689.17     13.37 o 
   3   5   0      720.83      786.67     14.97 o 
   5   5   0        0.01       -1.33      4.07 o 
   7   5   0     1157.81     1263.46     21.35 o 
   9   5   0       21.41       15.81      6.31 o 
  11   5   0      893.13      929.67     20.46 o 
  13   5   0       69.83       64.15     10.69 o 
  15   5   0       69.30       58.89     11.38 o 
  17   5   0      228.00      211.09     17.88 o 
  19   5   0       22.66       19.24     10.40 o 
   0   6   0      157.09      181.75     13.59 o 
   2   6   0      264.96      290.28     12.67 o 
   4   6   0        4.89        6.66      5.19 o 
   6   6   0      104.65       80.70      8.44 o 
   8   6   0        2.23       -6.16      6.98 o 
  10   6   0      453.87      459.18     21.91 o 
  12   6   0        7.25       -3.46      6.50 o 
  14   6   0       23.59       27.83     10.08 o 
  16   6   0       10.22       -6.33      8.73 o 
  18   6   0        0.66        4.22     10.02 o 
   1   7   0       19.13       19.12      6.48 o 
   3   7   0        3.49       16.67      6.77 o 
   5   7   0      591.64      543.03     20.60 o 
   7   7   0        8.48       11.05      7.44 o 
   9   7   0       53.82       46.88     10.53 o 
  11   7   0        7.19       37.27     10.24 o 
  13   7   0        0.01        8.21      9.34 o 
  15   7   0       34.71       27.76     11.08 o 
   0   8   0      152.29      162.13     19.57 o 
   2   8   0      282.49      296.79     16.17 o 
   4   8   0       19.66        6.54      7.18 o 
   6   8   0       56.61       49.87      9.57 o 
   8   8   0       10.29        9.48      8.82 o 
  10   8   0       24.70       28.80     10.64 o 
  12   8   0       51.34       38.02     11.71 o 
  14   8   0      199.22      255.34     20.81 o 
   1   9   0      143.69      166.36     33.30 o 
   3   9   0       68.20       65.88     11.84 o 
   5   9   0      124.98      120.36     14.35 o 
   7   9   0       34.53       50.33     13.41 o 
   9   9   0       30.57       32.97     13.07 o 
   0  10   0        0.69      -15.56     14.35 o 
   2  10   0       11.05        6.46      9.36 o 
   4  10   0       45.76       30.58     11.20 o 
 -23   1   1      110.60       99.17     16.51 o 
 -21   1   1       64.02       80.78     14.17 o 
 -19   1   1        2.32       -9.96      6.64 o 
 -17   1   1     4713.39     4513.47     79.58 o 
 -15   1   1      367.34      385.91     12.78 o 
 -13   1   1       60.21       49.88      6.53 o 
 -11   1   1     1259.16     1166.44     16.37 o 
  -9   1   1       46.36       62.27      4.83 o 
  -7   1   1      106.21      105.13      4.65 o 
  -5   1   1     5589.07     5334.83     35.45 o 
  -3   1   1    21866.83    21830.34    143.82 o 
  -1   1   1      510.79      510.11      6.30 o 
   1   1   1    16495.11    16779.62     95.40 o 
   3   1   1    13684.54    13346.10     79.05 o 
   5   1   1     3218.23     3026.46     24.56 o 
   7   1   1      213.55      286.24      7.90 o 
   9   1   1      183.10      186.83      7.98 o 
  11   1   1      122.36      134.57      8.07 o 
  13   1   1      279.84      332.25     12.36 o 
  15   1   1      913.70      847.43     19.69 o 
  17   1   1      206.03      211.93     14.13 o 
  19   1   1       38.76       27.11     14.85 o 
  21   1   1        0.70      -10.06     12.11 o 
 -22   2   1       21.34       19.95     10.85 o 
 -20   2   1       28.67       28.57      9.11 o 
 -18   2   1      587.17      615.71     22.43 o 
 -16   2   1      465.33      429.60     22.17 o 
 -14   2   1      586.53      629.20     19.74 o 
 -12   2   1        6.17       -2.03      3.56 o 
 -10   2   1     1738.24     1939.47     23.70 o 
  -8   2   1      123.08      147.42      7.31 o 
  -6   2   1     4607.30     4578.33     37.02 o 
  -4   2   1     1421.50     1299.97     13.68 o 
  -2   2   1    17376.54    17107.16     99.97 o 
   0   2   1    27903.03    28566.44    173.41 o 
   2   2   1     1323.47     1252.57     12.74 o 
   4   2   1      743.35      702.48     10.70 o 
   6   2   1     1866.37     1910.42     19.01 o 
   8   2   1      492.14      516.63     10.16 o 
  10   2   1      760.88      797.88     13.02 o 
  12   2   1      172.77      170.42      8.78 o 
  14   2   1      102.02      128.25     13.00 o 
  16   2   1      853.09      874.39     23.56 o 
  18   2   1       10.36       -0.34      7.23 o 
  20   2   1       22.22       37.97      9.74 o 
 -21   3   1       23.07       18.25      9.11 o 
 -19   3   1      165.83      189.60     15.00 o 
 -17   3   1      108.91      111.14     11.72 o 
 -15   3   1      811.18      814.08     22.06 o 
 -13   3   1       21.61       16.35      6.24 o 
 -11   3   1      243.02      260.13     11.34 o 
  -9   3   1      769.32      769.04     14.75 o 
  -7   3   1      345.70      309.58      9.92 o 
  -5   3   1        1.06        2.28      2.64 o 
  -3   3   1     9178.02     9118.23     59.77 o 
  -1   3   1     4870.55     4614.84     32.16 o 
   1   3   1      545.96      447.37      9.75 o 
   3   3   1       94.54       99.38      5.01 o 
   5   3   1      111.83       95.05      5.13 o 
   7   3   1     2350.94     2471.16     23.83 o 
   9   3   1       59.15       58.56      6.53 o 
  11   3   1      156.98      151.67      9.80 o 
  13   3   1       39.20       30.64      7.02 o 
  15   3   1     1226.95     1200.09     35.29 o 
  17   3   1       39.88       20.41      8.27 o 
  19   3   1       58.72       58.04     10.94 o 
 -20   4   1       10.27        7.52      8.28 o 
 -18   4   1       58.57       61.41     10.54 o 
 -16   4   1       66.07       68.22     10.15 o 
 -14   4   1      336.55      298.98     16.56 o 
 -12   4   1       75.07       85.56      9.79 o 
 -10   4   1      600.24      594.94     15.00 o 
  -8   4   1      176.96      192.90     10.03 o 
  -6   4   1      897.94      794.76     15.14 o 
  -4   4   1     1014.76     1040.96     15.44 o 
  -2   4   1       11.57       20.94      3.78 o 
   0   4   1      115.83       71.42      5.12 o 
   2   4   1      654.97      675.87     11.78 o 
   4   4   1        0.66       -2.58      3.31 o 
   6   4   1        0.07       -2.04      3.49 o 
   8   4   1      472.54      446.04     13.88 o 
  10   4   1       16.81       17.25      6.22 o 
  12   4   1        3.65        0.25      6.22 o 
  14   4   1        9.35        3.41      7.27 o 
  16   4   1      115.60      121.54     14.23 o 
  18   4   1       97.45      116.44     14.31 o 
 -19   5   1        0.72        8.45     12.49 o 
 -17   5   1       47.51       50.81     11.34 o 
 -15   5   1       50.33       48.29      9.58 o 
 -13   5   1      132.57      142.50     12.35 o 
 -11   5   1      529.83      498.53     19.78 o 
  -9   5   1        2.64       -2.02      5.69 o 
  -7   5   1       67.56       48.47      5.72 o 
  -5   5   1      326.26      287.91     11.62 o 
  -3   5   1      340.76      354.21     14.50 o 
  -1   5   1     3993.47     4137.56     36.72 o 
   1   5   1      220.32      220.64      9.11 o 
   3   5   1      613.75      606.40     12.62 o 
   5   5   1      559.75      551.78     12.59 o 
   7   5   1      363.26      328.93     18.88 o 
   9   5   1      170.23      169.97     16.71 o 
  11   5   1       94.33       95.52     10.56 o 
  13   5   1       58.03       42.81      9.90 o 
  15   5   1      161.42      156.14     15.05 o 
  17   5   1       56.05       58.54     12.38 o 
 -18   6   1       21.78       15.20     10.83 o 
 -16   6   1      142.26      155.81     16.45 o 
 -14   6   1      330.51      323.95     27.23 o 
 -12   6   1       45.56       36.86      9.78 o 
 -10   6   1      670.59      672.74     31.18 o 
  -8   6   1       10.52       12.04      6.56 o 
  -6   6   1       99.55      101.04      8.91 o 
  -4   6   1      124.38      151.46      8.90 o 
  -2   6   1       81.51       69.93      6.95 o 
   0   6   1      412.46      430.60     13.26 o 
   2   6   1        1.78       -0.52      5.05 o 
   4   6   1      419.88      411.29     16.56 o 
   6   6   1       49.18       37.96      8.15 o 
   8   6   1        0.11       -5.41      7.92 o 
  10   6   1        5.50        2.91      7.03 o 
  12   6   1       93.00       75.59     11.67 o 
  14   6   1       77.37       63.32     12.57 o 
  16   6   1       31.20       15.28     10.11 o 
 -17   7   1       51.32       63.48     13.22 o 
 -15   7   1        0.15        3.62      9.54 o 
 -13   7   1        0.13        8.90      9.03 o 
 -11   7   1        3.85        1.47      8.38 o 
  -9   7   1      115.92      140.00     17.64 o 
  -7   7   1       83.62       85.46     11.84 o 
  -5   7   1        0.07       -5.43      6.67 o 
  -3   7   1      507.72      534.44     15.68 o 
  -1   7   1       54.47       55.54      8.15 o 
   1   7   1      117.85      120.50     13.30 o 
   3   7   1       52.94       43.38      7.81 o 
   5   7   1      912.16      963.82     23.87 o 
   7   7   1       45.70       39.62      8.64 o 
   9   7   1       65.97       77.27     11.62 o 
  11   7   1       44.66       46.60     11.28 o 
  13   7   1       30.83       83.32     13.18 o 
  15   7   1       12.14       14.53     10.16 o 
 -14   8   1      118.45      120.66     15.40 o 
 -12   8   1      351.26      444.29     33.73 o 
 -10   8   1        0.97        2.85      8.93 o 
  -8   8   1       76.94       89.90     12.84 o 
  -6   8   1        4.46       10.50      8.46 o 
  -4   8   1       74.89       45.28     17.57 o 
  -2   8   1       20.92       19.43      7.96 o 
   0   8   1        0.07        3.74      7.91 o 
   2   8   1      117.50      105.59     10.97 o 
   4   8   1       42.41       40.16     12.71 o 
   6   8   1       53.08       53.22      9.71 o 
   8   8   1       83.92       96.81     13.44 o 
  10   8   1        6.63       -6.47     11.09 o 
  12   8   1        0.69        9.37     10.23 o 
 -11   9   1       64.02       65.73     15.52 o 
  -9   9   1       57.01       34.51     12.88 o 
  -7   9   1        1.43       -2.68     10.02 o 
  -5   9   1        9.27        3.18     13.08 o 
  -3   9   1        8.47       -5.03      7.93 o 
  -1   9   1       75.81       69.02     12.34 o 
   1   9   1        1.34        9.01      8.67 o 
   3   9   1        3.51        6.95      9.04 o 
   5   9   1        0.00       -9.18      8.17 o 
   7   9   1      135.22      167.84     16.72 o 
   9   9   1       69.95       75.56     13.78 o 
  -4  10   1        0.08       14.26     10.48 o 
  -2  10   1        8.41        8.64     10.29 o 
   0  10   1       21.64        1.46     10.62 o 
   2  10   1       90.48       88.65     13.61 o 
   4  10   1        3.86        5.69      9.79 o 
 -22   0   2       47.29       61.32     20.72 o 
 -20   0   2     1237.86     1159.26     56.47 o 
 -18   0   2      885.57      850.46     31.05 o 
 -16   0   2       38.23       38.22      8.77 o 
 -14   0   2     2158.78     2448.35     38.52 o 
 -12   0   2     3496.50     3505.69     45.19 o 
 -10   0   2       75.04       79.68      6.50 o 
  -8   0   2     3900.35     4060.96     43.95 o 
  -6   0   2     6700.75     5767.70     54.04 o 
  -4   0   2     1128.89     1051.21     15.77 o 
  -2   0   2     1093.85     1059.71     16.85 o 
   0   0   2      928.91      768.16     10.57 o 
   2   0   2    57028.20    60593.74    670.68 o 
   4   0   2      597.76      627.16     15.54 o 
   6   0   2     3582.99     3805.07     44.43 o 
   8   0   2       50.50       79.88     12.78 o 
  10   0   2      536.09      457.60     16.38 o 
  12   0   2       96.50      102.93     18.04 o 
  14   0   2      112.65       98.11     11.83 o 
  16   0   2      272.55      310.80     19.22 o 
  18   0   2        0.44        7.73     12.87 o 
  20   0   2        0.34       -8.85     18.45 o 
 -23   1   2       28.52       28.81     12.24 o 
 -21   1   2       21.87       29.90     11.84 o 
 -19   1   2      108.65      107.26     12.77 o 
 -17   1   2       67.21       57.31      9.28 o 
 -15   1   2        0.00        3.41      4.66 o 
 -13   1   2      758.25      761.72     13.70 o 
 -11   1   2     2564.60     2709.67     31.07 o 
  -9   1   2       57.90       64.61      4.24 o 
  -7   1   2      141.95      104.23      4.07 o 
  -5   1   2      776.27      644.07     13.50 o 
  -3   1   2    11238.41    10899.14     68.93 o 
  -1   1   2      236.17      216.61      4.10 o 
   1   1   2     6536.87     6102.91     38.92 o 
   3   1   2     8684.10     8208.21     52.57 o 
   5   1   2      839.62      835.05     11.80 o 
   7   1   2     1486.05     1444.53     17.59 o 
   9   1   2      271.29      279.19     11.74 o 
  11   1   2      528.89      552.32     13.87 o 
  13   1   2      466.47      447.47     14.74 o 
  15   1   2        0.04       -4.03      5.43 o 
  17   1   2        0.54        9.53      7.57 o 
  19   1   2        5.69       17.79     10.16 o 
 -22   2   2      163.69      175.35     17.40 o 
 -20   2   2      535.65      503.61     22.02 o 
 -18   2   2       17.17        0.21      9.94 o 
 -16   2   2       28.54       28.53      7.69 o 
 -14   2   2      608.75      620.75     15.14 o 
 -12   2   2     1040.05     1078.39     14.90 o 
 -10   2   2      270.33      291.90      7.95 o 
  -8   2   2     1923.98     1952.57     18.22 o 
  -6   2   2     2565.12     2453.43     21.77 o 
  -4   2   2     3140.95     3031.70     23.69 o 
  -2   2   2    38800.82    39328.38    236.61 o 
   0   2   2     1735.55     1666.46     17.25 o 
   2   2   2      132.01      145.33      5.08 o 
   4   2   2     4688.69     4432.48     33.75 o 
   6   2   2     4657.04     4623.75     36.64 o 
   8   2   2      134.11      169.70      7.70 o 
  10   2   2      202.71      180.24      8.80 o 
  12   2   2      161.73      159.43     10.45 o 
  14   2   2      105.80       87.59      9.21 o 
  16   2   2        2.87        9.37      7.06 o 
  18   2   2        1.59       -8.72      7.04 o 
  20   2   2        3.03      -13.19      8.79 o 
 -21   3   2       81.50       98.81     12.32 o 
 -19   3   2      130.19      169.61     14.08 o 
 -17   3   2      353.80      348.00     17.80 o 
 -15   3   2      209.73      182.53     13.10 o 
 -13   3   2      666.78      721.76     19.11 o 
 -11   3   2     1628.11     1692.28     22.74 o 
  -9   3   2      581.36      713.03     13.41 o 
  -7   3   2       82.47       88.33      5.91 o 
  -5   3   2      442.06      451.90     11.64 o 
  -3   3   2     1588.87     1400.22     15.60 o 
  -1   3   2     6462.11     6472.45     44.84 o 
   1   3   2      590.61      499.43     12.78 o 
   3   3   2        0.05        1.31      2.73 o 
   5   3   2       66.41      100.24      5.65 o 
   7   3   2       87.79      107.45      6.38 o 
   9   3   2       31.07       39.94      5.30 o 
  11   3   2      907.67      881.73     19.24 o 
  13   3   2     1181.27     1197.92     25.30 o 
  15   3   2       36.54       36.56      8.47 o 
  17   3   2        1.40       -1.47      7.17 o 
  19   3   2       14.33       -7.69      8.68 o 
 -22   4   2        0.86       -3.41      8.72 o 
 -20   4   2      140.45      160.93     14.96 o 
 -18   4   2      129.69      131.30     12.74 o 
 -16   4   2       27.79       36.88      8.81 o 
 -14   4   2       53.86       40.36      8.60 o 
 -12   4   2      669.15      665.25     19.44 o 
 -10   4   2      197.73      183.07     10.05 o 
  -8   4   2      136.83      184.95      6.99 o 
  -6   4   2     1089.30     1008.50     15.41 o 
  -4   4   2      244.64      229.25      8.59 o 
  -2   4   2     2926.24     3028.51     27.55 o 
   0   4   2     4122.56     4300.83     35.11 o 
   2   4   2      849.66      877.51     15.80 o 
   4   4   2        0.57       -2.19      3.60 o 
   6   4   2     1884.59     1993.65     22.87 o 
   8   4   2      534.91      491.66     14.41 o 
  10   4   2      609.37      618.34     17.61 o 
  12   4   2      397.21      381.11     16.00 o 
  14   4   2        4.78       10.01      8.42 o 
  16   4   2       63.27       41.69     10.59 o 
  18   4   2        0.08       -5.45      8.39 o 
 -19   5   2       13.18        1.03      9.04 o 
 -17   5   2        5.58       -5.23      7.57 o 
 -15   5   2      118.72      113.78     11.88 o 
 -13   5   2       65.09       66.98      9.51 o 
 -11   5   2        8.02        7.62      7.12 o 
  -9   5   2       91.36       99.08      8.53 o 
  -7   5   2       73.42       91.87      6.94 o 
  -5   5   2      505.74      480.55     11.95 o 
  -3   5   2     2565.73     2505.05     26.71 o 
  -1   5   2       54.50       40.04      5.85 o 
   1   5   2       34.92       32.55      5.00 o 
   3   5   2     1589.47     1563.37     20.07 o 
   5   5   2     1411.69     1279.97     18.69 o 
   7   5   2      319.19      343.32     21.58 o 
   9   5   2       24.54       31.20      8.33 o 
  11   5   2      483.07      529.42     20.11 o 
  13   5   2      323.69      344.10     18.69 o 
  15   5   2       14.95        2.89     10.06 o 
  17   5   2       18.73       11.82      8.76 o 
 -18   6   2        2.48        8.91     11.50 o 
 -16   6   2       79.39      116.80     19.91 o 
 -14   6   2      235.67      301.64     20.11 o 
 -12   6   2      597.67      617.32     22.69 o 
 -10   6   2      110.48      110.75     11.13 o 
  -8   6   2      542.90      526.23     18.66 o 
  -6   6   2      343.59      352.46     15.55 o 
  -4   6   2      273.20      275.22     11.20 o 
  -2   6   2       80.20       80.13      7.25 o 
   0   6   2      407.85      389.23     14.51 o 
   2   6   2       59.02       57.73      7.72 o 
   4   6   2       52.90       54.21      7.93 o 
   6   6   2      151.47      138.40     12.61 o 
   8   6   2      457.90      496.45     20.11 o 
  10   6   2      123.42      146.08     12.63 o 
  12   6   2        1.72       -9.63      7.93 o 
  14   6   2       37.00       40.40     13.04 o 
  16   6   2       29.92       32.12     12.28 o 
 -17   7   2        0.76       -9.15      9.03 o 
 -15   7   2      132.77      122.33     19.14 o 
 -13   7   2      419.56      417.61     23.00 o 
 -11   7   2      608.00      588.25     25.89 o 
  -9   7   2        0.22       -3.44     13.31 o 
  -7   7   2      178.82      203.69     15.66 o 
  -5   7   2        5.20       -4.36      5.59 o 
  -3   7   2       16.41       11.09      7.08 o 
  -1   7   2      190.10      182.20     11.45 o 
   1   7   2        5.27       15.46      7.05 o 
   3   7   2      146.45      131.20     11.59 o 
   5   7   2        0.03       -1.43      7.47 o 
   7   7   2       33.11       24.52     11.32 o 
   9   7   2        0.90       -8.77      7.72 o 
  11   7   2      250.20      230.11     18.59 o 
  13   7   2       34.13       28.89     11.08 o 
 -14   8   2      125.63      130.98     16.05 o 
 -12   8   2      384.25      331.90     21.91 o 
 -10   8   2       21.84       12.71      9.70 o 
  -8   8   2       18.11       27.47     11.21 o 
  -6   8   2      155.96      131.94     15.23 o 
  -4   8   2      254.81      259.52     26.90 o 
  -2   8   2        2.01       10.58      7.40 o 
   0   8   2        5.05        2.08      6.50 o 
   2   8   2       53.38       44.20      9.12 o 
   4   8   2       52.83       55.65     11.24 o 
   6   8   2       85.05      100.04     11.91 o 
   8   8   2        0.66        2.83      9.03 o 
  10   8   2       29.85       19.30     10.84 o 
  12   8   2        0.03        8.38     12.71 o 
 -11   9   2      120.58      148.28     19.31 o 
  -9   9   2       30.19       15.37     11.59 o 
  -7   9   2        1.99       -1.22      9.95 o 
  -5   9   2       27.32       19.08      9.59 o 
  -3   9   2        0.04        1.70      8.65 o 
  -1   9   2       88.83       84.49     10.88 o 
   1   9   2        7.94       14.34      9.34 o 
   3   9   2       17.16       15.75      9.92 o 
   5   9   2       40.49       22.64      9.44 o 
   7   9   2       10.76        9.93     10.00 o 
  -6  10   2       26.15       55.37     14.52 o 
  -4  10   2       87.30       97.77     14.02 o 
  -2  10   2       15.59       15.06     12.87 o 
   0  10   2        5.13       -5.54     10.64 o 
   2  10   2        0.00        6.51     10.11 o 
 -23   1   3        9.21        9.94     13.01 o 
 -21   1   3      145.21      162.46     17.94 o 
 -19   1   3      429.45      469.12     22.67 o 
 -17   1   3      552.09      518.83     29.84 o 
 -15   1   3       34.43       42.44      5.73 o 
 -13   1   3     1273.08     1472.45     21.88 o 
 -11   1   3       97.51       91.21      6.13 o 
  -9   1   3      524.19      517.70      8.36 o 
  -7   1   3      128.94       98.30      5.71 o 
  -5   1   3     2639.63     2690.53     21.35 o 
  -3   1   3    15890.12    15750.76     92.14 o 
  -1   1   3    16457.05    16200.87    102.03 o 
   1   1   3     5453.97     5192.27     35.40 o 
   3   1   3     4862.98     4732.05     34.84 o 
   5   1   3    11560.36    12355.57     79.56 o 
   7   1   3     1669.45     1667.20     22.15 o 
   9   1   3      936.32     1031.27     16.98 o 
  11   1   3       70.14       68.67      7.11 o 
  13   1   3       34.19       52.60      7.33 o 
  15   1   3       45.74       65.03      8.53 o 
  17   1   3        3.73       16.08      7.17 o 
  19   1   3       24.27       29.21     11.24 o 
 -24   2   3        4.30        1.80     10.96 o 
 -22   2   3      224.33      205.15     16.48 o 
 -20   2   3      161.90      153.93     14.62 o 
 -18   2   3      158.23      164.80     12.60 o 
 -16   2   3      112.24      130.62     11.24 o 
 -14   2   3       10.10       17.66      5.21 o 
 -12   2   3      246.10      261.20      9.75 o 
 -10   2   3     1622.76     1604.39     20.61 o 
  -8   2   3     1034.72     1148.50     20.59 o 
  -6   2   3      211.16      254.77      6.45 o 
  -4   2   3    33233.46    33692.27    191.99 o 
  -2   2   3     1442.78     1395.09     14.06 o 
   0   2   3     4365.25     4283.68     34.35 o 
   2   2   3     2231.00     2264.98     20.38 o 
   4   2   3      280.66      283.78      7.99 o 
   6   2   3       36.68       49.35      4.87 o 
   8   2   3      315.34      332.54     10.80 o 
  10   2   3        0.25       -0.25      4.75 o 
  12   2   3      350.84      325.84     14.54 o 
  14   2   3       51.20       54.50     10.11 o 
  16   2   3        0.05       -1.60      7.11 o 
  18   2   3       27.54       15.81      8.87 o 
 -23   3   3       15.38       18.12     10.72 o 
 -21   3   3      141.18      116.75     14.06 o 
 -19   3   3       76.42       54.50     11.06 o 
 -17   3   3      383.79      413.11     19.18 o 
 -15   3   3     1036.81     1065.25     34.54 o 
 -13   3   3     1100.52     1068.51     23.41 o 
 -11   3   3     1370.86     1307.47     35.19 o 
  -9   3   3     1031.34     1039.83     13.01 o 
  -7   3   3     1710.68     1800.10     19.70 o 
  -5   3   3    11106.24    10538.39     68.81 o 
  -3   3   3      156.38      170.93      7.23 o 
  -1   3   3     1626.23     1585.23     19.26 o 
   1   3   3      280.80      279.69      9.03 o 
   3   3   3       56.91       64.01      4.59 o 
   5   3   3      153.27      126.93      6.61 o 
   7   3   3      800.19      809.73     14.25 o 
   9   3   3       95.50      112.45      9.02 o 
  11   3   3      405.18      344.52     19.66 o 
  13   3   3      742.98      704.55     21.67 o 
  15   3   3      129.35      127.80     12.43 o 
  17   3   3        0.02        8.81      9.14 o 
 -22   4   3       23.73       17.86     12.49 o 
 -20   4   3      157.13      154.56     16.86 o 
 -18   4   3       19.28       -0.92      7.38 o 
 -16   4   3       11.49        4.25      7.28 o 
 -14   4   3      234.20      207.22     13.76 o 
 -12   4   3       97.62       95.01      9.63 o 
 -10   4   3       70.38       72.28      6.98 o 
  -8   4   3       23.85       18.32      4.09 o 
  -6   4   3     3386.25     3198.93     29.57 o 
  -4   4   3     5643.40     5518.37     42.95 o 
  -2   4   3       32.55       21.41      3.80 o 
   0   4   3      538.57      536.71     12.27 o 
   2   4   3      329.46      347.52     11.60 o 
   4   4   3       51.04       49.70      4.91 o 
   6   4   3      673.71      694.38     13.41 o 
   8   4   3     1246.16     1299.68     22.32 o 
  10   4   3      373.45      386.26     16.12 o 
  12   4   3      295.64      277.36     14.60 o 
  14   4   3        0.15        4.58      7.41 o 
  16   4   3       12.23        5.29      9.10 o 
 -21   5   3      106.75      102.63     21.64 o 
 -19   5   3       11.08        9.87      8.69 o 
 -17   5   3       15.45       13.91      8.21 o 
 -15   5   3      506.64      526.47     21.86 o 
 -13   5   3        9.68        3.13      7.45 o 
 -11   5   3       17.51        5.04      7.31 o 
  -9   5   3       11.06       27.72      6.27 o 
  -7   5   3        4.95        7.09      4.67 o 
  -5   5   3     4112.51     3651.10     34.34 o 
  -3   5   3       81.09       71.85      6.91 o 
  -1   5   3      103.78      109.22      6.58 o 
   1   5   3     1625.55     1781.59     33.55 o 
   3   5   3        4.70       12.08      6.02 o 
   5   5   3       76.53       86.34      8.09 o 
   7   5   3      169.11      169.61     11.29 o 
   9   5   3       74.85       85.71     10.29 o 
  11   5   3      947.92     1034.57     43.22 o 
  13   5   3      498.50      496.13     27.89 o 
  15   5   3        1.60       -2.49      8.16 o 
 -20   6   3       18.39       12.28     10.59 o 
 -18   6   3        0.90        4.15      9.36 o 
 -16   6   3      183.64      196.08     15.94 o 
 -14   6   3      965.48     1060.32     35.04 o 
 -12   6   3      440.12      478.10     20.38 o 
 -10   6   3       81.57       99.60     10.95 o 
  -8   6   3      595.95      591.17     17.14 o 
  -6   6   3     1634.94     1628.30     23.01 o 
  -4   6   3        6.94       14.82      5.46 o 
  -2   6   3        0.90        3.59      5.77 o 
   0   6   3      397.70      423.63     15.42 o 
   2   6   3       32.43       35.76      7.35 o 
   4   6   3       57.92       85.82     10.16 o 
   6   6   3      495.26      538.08     28.94 o 
   8   6   3      446.06      483.51     23.88 o 
  10   6   3       10.11       12.79      8.05 o 
  12   6   3      618.83      684.14     29.25 o 
  14   6   3      162.86      194.15     17.65 o 
 -17   7   3        0.28       -8.39      8.93 o 
 -15   7   3      322.34      323.73     21.27 o 
 -13   7   3       53.24       70.47     12.28 o 
 -11   7   3      306.29      314.96     19.28 o 
  -9   7   3      122.92      119.72     11.73 o 
  -7   7   3       84.51       83.82      9.02 o 
  -5   7   3      303.79      279.22     13.80 o 
  -3   7   3       43.76       34.20      7.56 o 
  -1   7   3       89.02       89.09      9.40 o 
   1   7   3       28.01       37.97      8.01 o 
   3   7   3       35.24       25.85      8.16 o 
   5   7   3      171.04      172.85     13.44 o 
   7   7   3      138.96      157.93     13.30 o 
   9   7   3       13.45       15.78      9.77 o 
  11   7   3      131.66      153.72     17.64 o 
  13   7   3        7.34        0.17     10.72 o 
 -14   8   3       10.00       10.44      9.80 o 
 -12   8   3        3.29       26.90     12.71 o 
 -10   8   3      126.26      103.47     15.68 o 
  -8   8   3       39.99        8.74     10.47 o 
  -6   8   3       12.43       15.93      8.98 o 
  -4   8   3       15.03       14.81      7.07 o 
  -2   8   3       10.93        0.96      7.36 o 
   0   8   3        7.09        2.09      6.70 o 
   2   8   3       38.19       36.72      8.96 o 
   4   8   3       12.70        1.62      7.97 o 
   6   8   3       28.84       33.00      9.56 o 
   8   8   3        8.28        3.89      9.64 o 
  10   8   3        7.34        4.09      9.98 o 
 -11   9   3        0.52      -14.65      9.77 o 
  -9   9   3       36.85       47.41     13.81 o 
  -7   9   3        9.25       12.73     11.19 o 
  -5   9   3        6.05        6.00      9.00 o 
  -3   9   3        2.46       15.46      9.45 o 
  -1   9   3        0.10       -3.04      8.32 o 
   1   9   3        7.38       -8.35      8.52 o 
   3   9   3        9.49        7.07      8.32 o 
   5   9   3        0.83       10.06      8.72 o 
   7   9   3       12.63       15.62     10.38 o 
  -4  10   3        0.02      -14.85      9.90 o 
  -2  10   3       31.40       31.05     16.36 o 
   0  10   3        1.59       -1.01      9.06 o 
 -24   0   4      516.08      572.00     62.77 o 
 -22   0   4      275.80      365.29     37.09 o 
 -20   0   4      227.84      220.58     27.19 o 
 -18   0   4     1382.72     1430.35     71.48 o 
 -16   0   4       10.15        7.70      7.21 o 
 -14   0   4      102.32      104.58     11.22 o 
 -12   0   4     2643.77     2660.40     36.67 o 
 -10   0   4      442.80      499.23     13.38 o 
  -8   0   4     1684.15     1901.54     26.09 o 
  -6   0   4     2731.67     2572.87     34.42 o 
  -4   0   4      475.53      513.77     11.55 o 
  -2   0   4    10270.14    10549.32     91.22 o 
   0   0   4    25667.23    25193.34    204.97 o 
   2   0   4     3193.46     3221.27     37.46 o 
   4   0   4     2501.03     2733.40     63.02 o 
   6   0   4        0.61       -1.54      4.97 o 
   8   0   4       64.19       57.24      8.86 o 
  10   0   4      982.17      972.12     28.41 o 
  12   0   4      338.75      300.03     18.41 o 
  14   0   4        2.54        3.86      8.62 o 
  16   0   4      319.41      335.65     32.75 o 
  18   0   4        2.45      -13.32     15.29 o 
 -23   1   4       29.14       21.34     11.52 o 
 -21   1   4      488.75      501.41     24.59 o 
 -19   1   4      170.36      193.48     15.62 o 
 -17   1   4      228.66      234.47     11.91 o 
 -15   1   4      214.49      243.03     11.42 o 
 -13   1   4      869.15      829.40     16.83 o 
 -11   1   4        0.27        3.98      2.79 o 
  -9   1   4     2400.77     2357.48     21.49 o 
  -7   1   4       17.54       27.64      3.31 o 
  -5   1   4     5531.37     5215.02     36.66 o 
  -3   1   4     5125.61     5011.68     36.89 o 
  -1   1   4     1166.88      980.20     12.95 o 
   1   1   4     1990.30     1851.28     16.63 o 
   3   1   4     3746.27     3764.02     32.02 o 
   5   1   4     4160.80     4063.24     34.56 o 
   7   1   4       40.25       40.36      5.27 o 
   9   1   4      334.74      330.63     12.12 o 
  11   1   4      457.02      504.51     15.97 o 
  13   1   4      795.85      750.24     19.60 o 
  15   1   4        3.52        7.56      6.87 o 
  17   1   4        0.04       27.34     10.96 o 
 -24   2   4       27.21       21.14     12.18 o 
 -22   2   4        2.35        4.92      8.50 o 
 -20   2   4      260.62      276.02     18.73 o 
 -18   2   4      369.31      373.15     17.81 o 
 -16   2   4      351.47      344.48     16.18 o 
 -14   2   4     1048.12     1073.79     18.78 o 
 -12   2   4       48.95       42.38      5.52 o 
 -10   2   4      641.82      695.24     13.34 o 
  -8   2   4     2004.17     1923.61     22.00 o 
  -6   2   4     3046.59     3174.83     26.51 o 
  -4   2   4     2094.64     2291.86     23.64 o 
  -2   2   4      469.26      433.27      7.70 o 
   0   2   4       20.82       27.89      3.41 o 
   2   2   4     7543.17     7359.92     51.01 o 
   4   2   4     3774.12     3878.32     32.96 o 
   6   2   4      638.84      579.37     12.08 o 
   8   2   4        3.62        4.10      4.34 o 
  10   2   4      228.66      239.65     11.23 o 
  12   2   4       13.24       15.99      6.81 o 
  14   2   4       19.20       18.68      7.20 o 
  16   2   4       72.06       81.66     10.76 o 
  18   2   4       24.55       20.87     10.61 o 
 -23   3   4       51.00       56.76     12.54 o 
 -21   3   4      657.36      637.46     26.30 o 
 -19   3   4       26.47       27.49      8.21 o 
 -17   3   4      146.09      157.07     13.02 o 
 -15   3   4      292.61      320.80     15.98 o 
 -13   3   4     1049.60     1076.90     22.78 o 
 -11   3   4       62.07      101.04      6.94 o 
  -9   3   4     3140.58     3482.53     29.98 o 
  -7   3   4     2192.67     2198.35     22.12 o 
  -5   3   4      425.28      388.48      9.05 o 
  -3   3   4     2381.03     2081.58     20.42 o 
  -1   3   4     1974.18     1852.60     21.78 o 
   1   3   4     2446.57     2561.61     27.21 o 
   3   3   4     1638.84     1761.79     19.57 o 
   5   3   4        8.30        4.47      3.91 o 
   7   3   4      304.15      314.76     11.13 o 
   9   3   4      751.80      738.87     17.54 o 
  11   3   4       87.04      109.09      9.14 o 
  13   3   4      500.01      504.27     17.95 o 
  15   3   4       84.85       76.80     10.79 o 
  17   3   4        3.28        7.93      9.19 o 
 -22   4   4      110.44       98.24     12.93 o 
 -20   4   4       68.96       47.97     10.32 o 
 -18   4   4      322.73      316.48     17.82 o 
 -16   4   4      883.66      855.86     34.81 o 
 -14   4   4     1271.83     1276.04     26.91 o 
 -12   4   4      562.93      600.31     19.50 o 
 -10   4   4       73.48       85.48      6.05 o 
  -8   4   4       37.97       37.05      7.78 o 
  -6   4   4     8320.34     8349.91     69.02 o 
  -4   4   4    10298.50    10483.30     71.49 o 
  -2   4   4        7.25        1.67      4.13 o 
   0   4   4      210.54      214.54      9.71 o 
   2   4   4     1653.66     1860.67     24.49 o 
   4   4   4      129.49      152.42      8.92 o 
   6   4   4        0.84       -7.39      4.92 o 
   8   4   4        3.39        2.33      6.59 o 
  10   4   4        5.07        5.15      7.03 o 
  12   4   4     1135.18     1222.06     34.22 o 
  14   4   4      183.78      207.45     16.90 o 
  16   4   4        0.04        6.34     10.09 o 
 -21   5   4       99.19      122.79     13.98 o 
 -19   5   4       17.44       10.61      8.55 o 
 -17   5   4       34.92       31.68      9.21 o 
 -15   5   4      152.70      152.92     19.02 o 
 -13   5   4      415.05      410.09     18.79 o 
 -11   5   4      604.45      562.42     19.92 o 
  -9   5   4       74.16       59.08      6.22 o 
  -7   5   4     3014.43     2930.96     32.31 o 
  -5   5   4     2086.78     1969.18     23.77 o 
  -3   5   4      432.83      457.80     11.52 o 
  -1   5   4       24.31       11.97      5.51 o 
   1   5   4      103.32      106.32      8.71 o 
   3   5   4      112.93      105.19      8.62 o 
   5   5   4       27.70       23.82      7.44 o 
   7   5   4       34.78       33.75      8.70 o 
   9   5   4      663.35      645.22     21.84 o 
  11   5   4        9.56        2.20      9.73 o 
  13   5   4       14.60       26.33     10.87 o 
  15   5   4      317.83      295.79     33.04 o 
 -20   6   4       46.27       33.76     13.24 o 
 -18   6   4        0.31        2.15      8.26 o 
 -16   6   4       64.86       78.69     11.22 o 
 -14   6   4      455.25      451.91     20.56 o 
 -12   6   4       77.01       88.19     11.05 o 
 -10   6   4      436.15      473.12     20.83 o 
  -8   6   4      204.28      198.91     11.61 o 
  -6   6   4       21.70       25.64      5.91 o 
  -4   6   4      775.26      823.51     24.63 o 
  -2   6   4      153.79      171.58     10.96 o 
   0   6   4        0.25        8.58      6.42 o 
   2   6   4      409.93      409.70     17.87 o 
   4   6   4        5.72       -2.21      6.67 o 
   6   6   4      740.27      752.69     21.13 o 
   8   6   4        0.80       -8.20      6.67 o 
  10   6   4      337.32      356.34     18.79 o 
  12   6   4      113.75      116.67     19.41 o 
  14   6   4       25.24       18.33     12.86 o 
 -17   7   4       25.02       47.72     12.25 o 
 -15   7   4      103.78      113.84     14.35 o 
 -13   7   4        0.00       -1.61      7.66 o 
 -11   7   4      217.25      234.60     15.68 o 
  -9   7   4      186.63      164.78     15.79 o 
  -7   7   4      376.44      359.02     22.88 o 
  -5   7   4     1963.25     1932.44     30.30 o 
  -3   7   4      108.55      101.62      9.83 o 
  -1   7   4        8.37       13.31      7.11 o 
   1   7   4        9.19       19.14      7.24 o 
   3   7   4       44.74       43.19     10.17 o 
   5   7   4       41.96       34.23      9.09 o 
   7   7   4       75.12      105.14     12.00 o 
   9   7   4      212.41      256.78     21.96 o 
  11   7   4       44.93       57.06     14.17 o 
 -16   8   4       18.82       18.79     10.91 o 
 -14   8   4        0.54      -10.48     11.57 o 
 -12   8   4        0.01        6.04     10.91 o 
 -10   8   4       19.14        6.21     10.91 o 
  -8   8   4      408.41      366.98     24.19 o 
  -6   8   4        0.27        8.12      7.76 o 
  -4   8   4       28.44        4.71      6.64 o 
  -2   8   4       54.11       41.56      9.67 o 
   0   8   4       23.08       32.27      8.83 o 
   2   8   4        3.46       -1.60      7.41 o 
   4   8   4       16.61       37.28      9.70 o 
   6   8   4       67.84       55.56     11.83 o 
   8   8   4       36.28       30.75     12.43 o 
  10   8   4       27.73       30.17     13.73 o 
 -11   9   4       32.49       54.83     14.03 o 
  -9   9   4       16.38       20.22     11.78 o 
  -7   9   4        0.63        2.71     10.30 o 
  -5   9   4       53.70       80.23     18.45 o 
  -3   9   4       87.42       77.28     18.39 o 
  -1   9   4       87.44       87.17     11.78 o 
   1   9   4       24.24       19.15      9.26 o 
   3   9   4        0.03      -10.85      7.84 o 
   5   9   4       47.04       47.12     10.74 o 
  -4  10   4       23.62       32.98     13.32 o 
  -2  10   4       11.73       19.07     11.99 o 
 -25   1   5      100.32      130.37     18.80 o 
 -23   1   5        5.50       13.69     10.99 o 
 -21   1   5     1078.58     1120.87     31.12 o 
 -19   1   5     2393.01     2530.49     44.21 o 
 -17   1   5      395.89      397.35     15.04 o 
 -15   1   5       40.28       56.16      8.81 o 
 -13   1   5     4485.41     4519.93     37.71 o 
 -11   1   5     4310.93     4766.70     37.89 o 
  -9   1   5     2897.75     3262.19     28.09 o 
  -7   1   5     1609.74     1556.06     16.88 o 
  -5   1   5     7085.41     6695.08     46.18 o 
  -3   1   5      463.37      357.11      6.77 o 
  -1   1   5     5208.41     5078.35     47.42 o 
   1   1   5     2176.62     2137.37     23.59 o 
   3   1   5      204.75      213.23      7.80 o 
   5   1   5      593.99      485.65     11.21 o 
   7   1   5     1481.70     1413.14     20.38 o 
   9   1   5      148.02      155.82      9.00 o 
  11   1   5     2268.02     2064.25     28.72 o 
  13   1   5      115.78       93.86      9.89 o 
  15   1   5       24.72       21.11      8.12 o 
  17   1   5       13.37       -1.22     10.65 o 
 -24   2   5        1.54       -1.30     10.31 o 
 -22   2   5      234.68      255.31     26.06 o 
 -20   2   5       30.25       26.99      9.39 o 
 -18   2   5       50.41       43.56      8.57 o 
 -16   2   5      196.20      190.03     10.69 o 
 -14   2   5      592.08      569.77     18.00 o 
 -12   2   5     1876.17     2026.01     25.63 o 
 -10   2   5       41.53       53.05      5.60 o 
  -8   2   5     7680.05     7718.68     54.08 o 
  -6   2   5     6326.33     6547.75     46.82 o 
  -4   2   5     6849.98     7167.80     49.64 o 
  -2   2   5      140.59      157.98      5.69 o 
   0   2   5      338.75      359.39      8.09 o 
   2   2   5      275.25      238.77      7.79 o 
   4   2   5       33.70       47.30      4.97 o 
   6   2   5      252.35      238.71      9.89 o 
   8   2   5        4.84       -2.56      4.72 o 
  10   2   5      246.36      267.91     14.34 o 
  12   2   5      701.37      709.39     32.40 o 
  14   2   5       97.26      104.93     10.04 o 
  16   2   5       24.34       29.96     10.61 o 
 -23   3   5      193.69      200.87     21.09 o 
 -21   3   5        1.49      -10.48      6.99 o 
 -19   3   5      540.07      532.68     22.13 o 
 -17   3   5      188.77      182.40     15.53 o 
 -15   3   5      211.84      236.33     18.08 o 
 -13   3   5      127.28      116.39      8.20 o 
 -11   3   5      130.32      155.37     11.61 o 
  -9   3   5       28.52       25.64      4.07 o 
  -7   3   5      431.26      421.45     11.18 o 
  -5   3   5      771.24      766.89     12.42 o 
  -3   3   5     1170.54     1177.28     16.17 o 
  -1   3   5     2435.49     2708.09     28.38 o 
   1   3   5      749.33      834.75     12.49 o 
   3   3   5      759.37      717.00     12.71 o 
   5   3   5      978.74      984.81     16.16 o 
   7   3   5        9.13       12.19      5.18 o 
   9   3   5      183.50      197.30     13.34 o 
  11   3   5       38.11       31.08      8.16 o 
  13   3   5      214.50      231.05     17.20 o 
  15   3   5       66.41       84.39     14.27 o 
 -22   4   5        7.17       -5.08      8.22 o 
 -20   4   5      108.32      114.84     12.77 o 
 -18   4   5       56.77       70.73     10.24 o 
 -16   4   5       27.98       40.48      8.76 o 
 -14   4   5      107.55      112.03     11.12 o 
 -12   4   5        2.88        0.65      5.11 o 
 -10   4   5      244.76      285.68     10.81 o 
  -8   4   5     1008.42     1078.81     17.76 o 
  -6   4   5     2611.61     2369.83     28.19 o 
  -4   4   5      111.96      105.48      7.32 o 
  -2   4   5     1055.52     1187.72     19.64 o 
   0   4   5       61.14       54.04      6.42 o 
   2   4   5      192.61      208.00     10.24 o 
   4   4   5      323.85      337.20     14.66 o 
   6   4   5       81.03       94.79     11.76 o 
   8   4   5       26.54       30.66      7.96 o 
  10   4   5        7.18       13.33      7.65 o 
  12   4   5      280.17      274.38     18.56 o 
  14   4   5       52.31       61.09     14.86 o 
 -21   5   5        0.48      -11.45      7.63 o 
 -19   5   5      167.17      171.31     14.91 o 
 -17   5   5       14.77       22.50     11.87 o 
 -15   5   5       86.01       53.67      9.77 o 
 -13   5   5      104.77       99.20     11.09 o 
 -11   5   5      330.43      323.86     23.00 o 
  -9   5   5      231.94      243.90     10.38 o 
  -7   5   5      344.75      360.23     11.45 o 
  -5   5   5     1013.38      994.18     23.62 o 
  -3   5   5      207.12      217.16     10.91 o 
  -1   5   5       15.94       20.27      6.19 o 
   1   5   5        2.65       -5.92      5.28 o 
   3   5   5       34.46       24.37      6.86 o 
   5   5   5      137.31      143.88     11.76 o 
   7   5   5      122.97      118.45     11.32 o 
   9   5   5      589.26      586.62     22.56 o 
  11   5   5       19.32       22.58      9.06 o 
  13   5   5        0.12       -1.56     11.48 o 
 -20   6   5        1.72       -1.75      8.64 o 
 -18   6   5        4.58       -5.21      8.25 o 
 -16   6   5       87.06       95.00     12.12 o 
 -14   6   5       18.84       18.29      7.94 o 
 -12   6   5       56.04       52.37      9.25 o 
 -10   6   5      119.71      119.99     12.23 o 
  -8   6   5     1024.65      983.30     26.53 o 
  -6   6   5      891.90      781.51     18.90 o 
  -4   6   5      382.13      324.21     14.17 o 
  -2   6   5      414.54      413.54     16.01 o 
   0   6   5        8.29        3.89      6.15 o 
   2   6   5       31.34       23.42      7.27 o 
   4   6   5       76.36       92.09     12.33 o 
   6   6   5      141.12      158.77     12.84 o 
   8   6   5       15.06       11.54      8.10 o 
  10   6   5       12.30        4.59      9.14 o 
  12   6   5        9.02       12.00     11.72 o 
 -19   7   5        3.26        1.95     10.37 o 
 -17   7   5        2.14       13.01      9.90 o 
 -15   7   5        9.41       -3.56      7.84 o 
 -13   7   5      251.89      293.67     17.58 o 
 -11   7   5      155.70      160.28     15.23 o 
  -9   7   5      247.61      294.06     18.75 o 
  -7   7   5     1437.90     1377.85     28.66 o 
  -5   7   5      723.66      763.26     29.09 o 
  -3   7   5      336.84      357.86     15.96 o 
  -1   7   5        0.03       -5.64      6.13 o 
   1   7   5      167.43      159.21     11.55 o 
   3   7   5      147.44      112.63     10.82 o 
   5   7   5       76.32       74.93     10.86 o 
   7   7   5       74.45       64.45     12.23 o 
   9   7   5      326.22      352.81     43.39 o 
  11   7   5       21.61       29.09     13.00 o 
 -16   8   5       29.72       10.67     12.56 o 
 -14   8   5      134.68      133.24     20.93 o 
 -12   8   5        8.02       15.22     11.92 o 
 -10   8   5       31.68       17.10      9.77 o 
  -8   8   5      846.48      760.03     29.21 o 
  -6   8   5       34.40       34.34      9.10 o 
  -4   8   5      426.82      437.35     21.59 o 
  -2   8   5       12.89       17.20      9.28 o 
   0   8   5       20.11       29.33      8.57 o 
   2   8   5       57.00       49.39      9.90 o 
   4   8   5       20.80       20.99     10.51 o 
   6   8   5      238.39      279.02     20.12 o 
   8   8   5        8.56       26.80     16.44 o 
 -11   9   5        6.62       -6.95     10.42 o 
  -9   9   5       27.22       15.44     12.34 o 
  -7   9   5       55.00       43.88     17.58 o 
  -5   9   5      156.70      158.73     15.83 o 
  -3   9   5       89.07       73.83     10.81 o 
  -1   9   5       35.66       25.93      9.68 o 
   1   9   5        0.29       -0.70      8.30 o 
   3   9   5        6.62      -15.04     10.02 o 
 -24   0   6       30.81       53.62     20.63 o 
 -22   0   6      444.56      479.28     41.22 o 
 -20   0   6      150.13      135.25     16.75 o 
 -18   0   6     2817.26     2756.57     67.18 o 
 -16   0   6      569.70      444.20     17.75 o 
 -14   0   6      186.52      187.52     16.45 o 
 -12   0   6      716.69      740.18     27.96 o 
 -10   0   6     3842.27     3664.10     44.93 o 
  -8   0   6     5926.75     6084.26     63.43 o 
  -6   0   6    12781.00    13272.10    118.23 o 
  -4   0   6     1479.06     1635.74     23.95 o 
  -2   0   6      852.94      854.09     15.71 o 
   0   0   6     3854.70     3675.14     42.68 o 
   2   0   6     3642.37     3592.24     44.37 o 
   4   0   6     2431.60     2733.83     39.66 o 
   6   0   6      335.60      335.04     16.97 o 
   8   0   6      467.13      431.08     32.82 o 
  10   0   6       20.74       39.54     11.41 o 
  12   0   6      462.12      455.06     24.82 o 
  14   0   6       30.48       38.32     12.04 o 
  16   0   6       50.62       57.23     17.61 o 
 -25   1   6       14.26       24.16     12.37 o 
 -23   1   6       55.32       80.83     14.67 o 
 -21   1   6      429.15      369.03     22.65 o 
 -19   1   6       58.44       50.79     10.44 o 
 -17   1   6      452.49      516.26     16.14 o 
 -15   1   6      113.73       96.04      9.05 o 
 -13   1   6       24.19       21.45      4.03 o 
 -11   1   6        1.48        2.42      3.26 o 
  -9   1   6      253.69      294.54      8.26 o 
  -7   1   6      122.91      134.81      6.27 o 
  -5   1   6     4743.97     4836.17     38.67 o 
  -3   1   6       88.12       88.87      6.97 o 
  -1   1   6     1365.83     1374.96     18.30 o 
   1   1   6      109.53      149.08      8.29 o 
   3   1   6     1735.96     1752.34     24.21 o 
   5   1   6      255.10      251.80     12.66 o 
   7   1   6       34.57       25.34      5.57 o 
   9   1   6        4.27        8.71      6.65 o 
  11   1   6       45.23       40.61      6.70 o 
  13   1   6       13.30       13.49      7.19 o 
  15   1   6        1.42       -0.64      7.21 o 
 -24   2   6        0.10        2.29      9.13 o 
 -22   2   6      127.07      133.61     14.90 o 
 -20   2   6        9.81       19.61     13.33 o 
 -18   2   6     1417.53     1345.23     33.41 o 
 -16   2   6       47.89       40.80      7.80 o 
 -14   2   6        2.14       -4.22      6.18 o 
 -12   2   6      473.39      495.08     13.84 o 
 -10   2   6       78.73       88.23      5.54 o 
  -8   2   6      232.95      282.35      8.94 o 
  -6   2   6      612.68      663.24     11.44 o 
  -4   2   6     1175.46     1325.33     15.85 o 
  -2   2   6      966.31      979.34     16.50 o 
   0   2   6      197.11      169.83      7.08 o 
   2   2   6      697.93      649.78     11.81 o 
   4   2   6     3462.51     3570.65     33.80 o 
   6   2   6        0.66       -3.41      5.51 o 
   8   2   6        0.65        0.94      5.26 o 
  10   2   6       31.56       39.63      7.87 o 
  12   2   6       99.51       77.52     10.35 o 
  14   2   6        4.70       -1.82      8.27 o 
 -23   3   6       86.68       98.78     14.62 o 
 -21   3   6      126.93      123.10     12.74 o 
 -19   3   6       26.45        9.68      7.51 o 
 -17   3   6       65.97       48.01      9.11 o 
 -15   3   6      102.59      129.71     12.22 o 
 -13   3   6        5.04       -2.16      4.92 o 
 -11   3   6       51.75       70.17      6.95 o 
  -9   3   6       22.65       21.62      4.25 o 
  -7   3   6       44.18       46.03      5.90 o 
  -5   3   6     3671.72     3633.75     32.12 o 
  -3   3   6        0.38        2.34      3.18 o 
  -1   3   6        5.32       15.23      3.58 o 
   1   3   6     1617.25     1583.20     19.16 o 
   3   3   6       56.76       71.96      6.07 o 
   5   3   6      778.05      725.70     14.88 o 
   7   3   6      513.31      537.61     14.74 o 
   9   3   6      208.88      206.69     15.50 o 
  11   3   6       22.22       20.03      8.93 o 
  13   3   6       10.30        2.97      8.64 o 
  15   3   6       42.10       69.82     13.15 o 
 -22   4   6      464.06      442.78     22.75 o 
 -20   4   6        1.67       -0.68      8.27 o 
 -18   4   6      990.67      913.57     36.46 o 
 -16   4   6      212.09      167.57     12.99 o 
 -14   4   6       15.73       13.22      7.27 o 
 -12   4   6       28.51       26.71      6.25 o 
 -10   4   6       12.80       18.14      4.84 o 
  -8   4   6      417.64      400.82     12.08 o 
  -6   4   6     1452.64     1282.38     19.14 o 
  -4   4   6      270.49      232.04     15.38 o 
  -2   4   6      102.93      120.18      8.05 o 
   0   4   6       74.37       65.48      7.05 o 
   2   4   6        0.29       -4.48      5.03 o 
   4   4   6        0.93       -2.92      5.44 o 
   6   4   6      226.16      225.02     13.85 o 
   8   4   6        2.08        2.90      7.47 o 
  10   4   6      101.28      137.15     14.20 o 
  12   4   6        0.07        6.42      9.33 o 
  14   4   6        0.03        5.50      9.13 o 
 -21   5   6       35.88       18.20      9.74 o 
 -19   5   6       15.10       12.43     10.46 o 
 -17   5   6      194.62      200.23     14.88 o 
 -15   5   6       12.58       14.74      8.21 o 
 -13   5   6      198.71      200.82     14.05 o 
 -11   5   6      426.45      443.22     15.57 o 
  -9   5   6       35.04       33.84      6.35 o 
  -7   5   6       86.51       92.35      7.30 o 
  -5   5   6        4.66        5.63      5.61 o 
  -3   5   6      360.10      372.02     14.25 o 
  -1   5   6       78.78       76.27      8.20 o 
   1   5   6        6.66        8.63      6.61 o 
   3   5   6      251.32      247.02     12.87 o 
   5   5   6      162.36      140.87     16.53 o 
   7   5   6      124.71      113.96     13.21 o 
   9   5   6        8.79       11.24     10.11 o 
  11   5   6      204.37      217.03     18.09 o 
  13   5   6       44.78       49.72     13.95 o 
 -20   6   6        0.16       -3.78      8.12 o 
 -18   6   6      118.95      117.56     13.26 o 
 -16   6   6      102.59      105.37     12.17 o 
 -14   6   6      247.77      215.96     15.14 o 
 -12   6   6      137.51      144.81     12.69 o 
 -10   6   6      715.80      722.79     22.17 o 
  -8   6   6     2318.06     2257.39     31.99 o 
  -6   6   6        3.27       -1.93      6.24 o 
  -4   6   6        1.08       -2.95      9.55 o 
  -2   6   6       31.77       22.99      7.15 o 
   0   6   6        2.06        1.74      6.16 o 
   2   6   6      134.18      152.90     11.14 o 
   4   6   6       92.69       79.18     11.68 o 
   6   6   6      255.41      272.51     20.16 o 
   8   6   6      123.83      122.51     14.56 o 
  10   6   6        3.08        1.33      8.08 o 
 -19   7   6        0.34      -13.50      9.03 o 
 -17   7   6       39.26       20.34      9.53 o 
 -15   7   6        6.05       23.18     10.93 o 
 -13   7   6      479.79      469.12     24.79 o 
 -11   7   6        0.20       -8.23      8.68 o 
  -9   7   6       32.96       27.49      9.86 o 
  -7   7   6        3.46       -0.52      7.04 o 
  -5   7   6        0.61       -9.02      6.01 o 
  -3   7   6       50.78       29.92      7.68 o 
  -1   7   6       27.05       25.45      7.60 o 
   1   7   6       11.70       13.06      7.65 o 
   3   7   6       32.63       33.08     10.09 o 
   5   7   6       58.62       39.96     10.73 o 
   7   7   6       93.64       97.84     12.74 o 
   9   7   6       35.04       38.94     13.24 o 
 -16   8   6        2.44        9.51     12.21 o 
 -14   8   6        2.25       -3.26     10.59 o 
 -12   8   6        6.23       20.72     10.55 o 
 -10   8   6      199.42      215.88     18.41 o 
  -8   8   6       52.17       46.06     14.04 o 
  -6   8   6       61.80       75.50     10.84 o 
  -4   8   6       64.39       62.15      9.61 o 
  -2   8   6      182.48      178.70     12.95 o 
   0   8   6       39.98       38.68     10.72 o 
   2   8   6        4.02        3.07      9.02 o 
   4   8   6       46.81       44.12     11.71 o 
   6   8   6       34.11       33.91     12.53 o 
 -11   9   6       41.84       10.11     11.66 o 
  -9   9   6       95.76       94.91     16.07 o 
  -7   9   6      476.43      464.87     25.65 o 
  -5   9   6       47.55       41.74     10.41 o 
  -3   9   6       72.15       78.81     11.80 o 
  -1   9   6      111.75      120.27     15.06 o 
   1   9   6       70.76       89.18     13.83 o 
   3   9   6       52.16       48.36     12.72 o 
 -25   1   7       35.12       39.36     13.51 o 
 -23   1   7       49.58       27.60     10.00 o 
 -21   1   7      936.18      971.43     28.61 o 
 -19   1   7     3415.53     3521.64     46.73 o 
 -17   1   7      639.86      652.46     17.60 o 
 -15   1   7        6.06       14.75      5.86 o 
 -13   1   7      934.87     1056.69     24.29 o 
 -11   1   7      170.20      235.12      9.11 o 
  -9   1   7     5495.26     5915.80     45.66 o 
  -7   1   7      479.48      457.18     10.15 o 
  -5   1   7     1073.09     1165.91     14.81 o 
  -3   1   7     3585.51     3679.01     34.98 o 
  -1   1   7      771.92      856.36     15.19 o 
   1   1   7     1496.37     1616.03     18.74 o 
   3   1   7      443.66      411.12     11.36 o 
   5   1   7     1120.43     1092.11     20.27 o 
   7   1   7     1528.73     1534.39     25.40 o 
   9   1   7     1108.49      980.06     21.63 o 
  11   1   7       49.77       34.29      9.49 o 
  13   1   7       61.65       41.79     10.51 o 
  15   1   7       60.64       64.13     13.47 o 
 -24   2   7       51.41       46.53     11.46 o 
 -22   2   7        5.42       -0.43      8.97 o 
 -20   2   7      278.36      288.00     17.29 o 
 -18   2   7       73.48       56.06      9.54 o 
 -16   2   7      490.73      486.79     16.23 o 
 -14   2   7      508.02      483.47     15.56 o 
 -12   2   7       88.57       83.13      6.55 o 
 -10   2   7       25.22       42.59      4.93 o 
  -8   2   7      234.16      179.28      7.88 o 
  -6   2   7      111.25      147.71      7.01 o 
  -4   2   7      613.71      628.72     14.54 o 
  -2   2   7      557.02      572.74     12.91 o 
   0   2   7     4455.83     4259.53     40.99 o 
   2   2   7       60.51       63.86      5.78 o 
   4   2   7      104.83       98.70      7.24 o 
   6   2   7      211.08      210.00     11.57 o 
   8   2   7      143.08      135.91     10.34 o 
  10   2   7        4.11        1.29      6.65 o 
  12   2   7        4.68       -5.61      8.42 o 
  14   2   7        8.88       -4.95      9.40 o 
 -25   3   7        1.00      -10.70      9.10 o 
 -23   3   7       38.76       22.53     10.94 o 
 -21   3   7      392.88      363.99     22.93 o 
 -19   3   7       85.46      101.95     11.33 o 
 -17   3   7      433.49      434.30     19.38 o 
 -15   3   7       57.12       72.32      8.24 o 
 -13   3   7      117.32      188.45     10.69 o 
 -11   3   7      503.43      477.09     12.06 o 
  -9   3   7        0.42       -0.23      3.88 o 
  -7   3   7        6.35        3.67      3.77 o 
  -5   3   7      281.26      271.86      9.13 o 
  -3   3   7      849.19      933.07     15.24 o 
  -1   3   7     1852.41     1720.80     20.07 o 
   1   3   7        2.65       -1.37      4.21 o 
   3   3   7      182.98      200.31      9.32 o 
   5   3   7     1179.48     1124.41     30.14 o 
   7   3   7      389.05      374.90     17.44 o 
   9   3   7       51.04       48.01     10.25 o 
  11   3   7        0.14        7.69     10.00 o 
  13   3   7       23.76       28.86     12.64 o 
 -24   4   7      114.01       86.82     14.65 o 
 -22   4   7        5.85       -0.89      8.36 o 
 -20   4   7       68.96       54.14     10.35 o 
 -18   4   7       14.01        4.35      8.67 o 
 -16   4   7       12.55        0.73      7.29 o 
 -14   4   7      661.63      666.47     21.23 o 
 -12   4   7      573.86      566.70     16.61 o 
 -10   4   7      136.61      141.04      8.35 o 
  -8   4   7      542.47      572.45     16.02 o 
  -6   4   7      399.28      463.63     14.35 o 
  -4   4   7       69.05       53.27      5.20 o 
  -2   4   7      221.43      214.55     10.44 o 
   0   4   7       68.31       54.49      7.31 o 
   2   4   7      816.14      799.22     20.55 o 
   4   4   7       28.67       21.02      7.77 o 
   6   4   7        3.68       -1.40      7.50 o 
   8   4   7       18.55        4.30      8.31 o 
  10   4   7        0.43       -2.14      8.16 o 
  12   4   7        2.34       10.35      9.86 o 
 -23   5   7        8.31       22.91     10.23 o 
 -21   5   7       87.62       70.69     12.00 o 
 -19   5   7      132.78      142.90     13.77 o 
 -17   5   7       22.30       26.15      9.06 o 
 -15   5   7       28.87       21.60      8.61 o 
 -13   5   7      524.30      566.38     21.04 o 
 -11   5   7     1013.70     1027.82     21.03 o 
  -9   5   7      101.94       91.30      7.74 o 
  -7   5   7       37.03       33.83      6.90 o 
  -5   5   7       28.70       24.21      6.60 o 
  -3   5   7      102.08      121.16      9.32 o 
  -1   5   7      744.10      699.72     18.40 o 
   1   5   7      170.54      159.32     12.77 o 
   3   5   7      165.87      178.00     14.09 o 
   5   5   7       88.00       94.18     12.29 o 
   7   5   7       31.23       38.35     10.59 o 
   9   5   7       77.64       74.14     12.54 o 
  11   5   7        3.37       13.69     10.17 o 
 -20   6   7        1.70       10.33      9.19 o 
 -18   6   7      236.80      199.89     20.64 o 
 -16   6   7      220.30      231.47     18.94 o 
 -14   6   7      260.88      248.43     16.14 o 
 -12   6   7      168.70      147.19     14.00 o 
 -10   6   7      155.64      132.78     11.77 o 
  -8   6   7      437.78      431.86     16.70 o 
  -6   6   7      167.05      155.04     11.09 o 
  -4   6   7        0.60       -2.25      6.25 o 
  -2   6   7      137.66      146.71     10.85 o 
   0   6   7        8.46        5.76      7.27 o 
   2   6   7       95.49      114.03     12.71 o 
   4   6   7       34.99       30.88      9.83 o 
   6   6   7       61.42       76.95     14.14 o 
   8   6   7       27.95       29.57     11.08 o 
  10   6   7       15.75        2.99      9.58 o 
 -19   7   7       92.63       93.15     13.57 o 
 -17   7   7       20.87       16.02     10.53 o 
 -15   7   7        3.67       12.04     10.08 o 
 -13   7   7      224.32      240.74     19.08 o 
 -11   7   7      190.67      153.30     18.60 o 
  -9   7   7       18.33       35.05     10.36 o 
  -7   7   7        4.77       13.80      7.16 o 
  -5   7   7      176.37      209.34     14.83 o 
  -3   7   7      588.82      617.62     20.49 o 
  -1   7   7       21.09       22.53      8.66 o 
   1   7   7        0.24        3.11      8.42 o 
   3   7   7        5.89        3.08      9.60 o 
   5   7   7       77.41       84.44     13.08 o 
   7   7   7      151.92      169.79     17.29 o 
 -16   8   7       12.68       16.32     13.19 o 
 -14   8   7       17.60        3.21     17.82 o 
 -12   8   7       40.16       23.53     11.17 o 
 -10   8   7       50.98       37.13     18.38 o 
  -8   8   7      282.64      229.78     21.34 o 
  -6   8   7        0.68       -0.61      7.42 o 
  -4   8   7       48.01       49.75     10.29 o 
  -2   8   7       76.29       85.93     11.67 o 
   0   8   7       28.98       33.13     10.79 o 
   2   8   7      157.53      146.99     24.35 o 
   4   8   7       47.42       38.06     10.77 o 
 -11   9   7       83.36       76.77     16.09 o 
  -9   9   7       91.45      102.28     15.02 o 
  -7   9   7       97.89      123.89     15.72 o 
  -5   9   7      170.93      151.24     16.33 o 
  -3   9   7       78.50       67.19     12.85 o 
  -1   9   7       17.34       40.71     11.81 o 
 -26   0   8        6.34       34.11     19.25 o 
 -24   0   8       68.50       73.92     30.85 o 
 -22   0   8       24.32       27.44     11.97 o 
 -20   0   8       63.50       60.82     16.36 o 
 -18   0   8      595.50      579.21     29.76 o 
 -16   0   8     4495.65     4441.24     58.47 o 
 -14   0   8       79.90       75.55      9.36 o 
 -12   0   8      873.05      794.03     20.79 o 
 -10   0   8        0.01        1.31      6.93 o 
  -8   0   8     6251.42     6583.98     70.66 o 
  -6   0   8        7.17       24.61      6.05 o 
  -4   0   8      691.74      701.26     14.97 o 
  -2   0   8      164.98      164.75      8.71 o 
   0   0   8     1735.29     1716.52     37.97 o 
   2   0   8      287.11      333.06     19.56 o 
   4   0   8      860.38      822.65     29.40 o 
   6   0   8        8.45        3.96      8.93 o 
   8   0   8      578.30      497.07     28.93 o 
  10   0   8       43.43       26.51     12.26 o 
  12   0   8       24.33       45.89     13.79 o 
 -25   1   8        0.18      -14.38      9.59 o 
 -23   1   8        0.13       -0.92      8.47 o 
 -21   1   8      305.81      299.56     19.10 o 
 -19   1   8     1367.69     1336.51     34.82 o 
 -17   1   8     1208.90     1249.05     22.91 o 
 -15   1   8      277.91      259.99     12.25 o 
 -13   1   8      419.11      464.50     12.33 o 
 -11   1   8      719.10      836.12     14.90 o 
  -9   1   8      440.70      473.73     11.41 o 
  -7   1   8      235.32      216.00      9.27 o 
  -5   1   8        0.64       11.35      3.25 o 
  -3   1   8     1400.68     1347.56     19.98 o 
  -1   1   8      767.22      728.18     19.10 o 
   1   1   8      134.17      144.34      6.44 o 
   3   1   8        0.41       -5.63      6.37 o 
   5   1   8      205.94      225.97     12.27 o 
   7   1   8      398.62      370.37     17.60 o 
   9   1   8      134.94      159.56     13.18 o 
  11   1   8        6.16        3.86      8.39 o 
  13   1   8       12.96        4.47      9.44 o 
 -24   2   8        9.31       -2.78      9.08 o 
 -22   2   8       24.45        8.52      8.97 o 
 -20   2   8      122.40       96.32     12.54 o 
 -18   2   8      115.42      109.42      9.27 o 
 -16   2   8      354.46      368.47     15.19 o 
 -14   2   8      120.56      113.21      9.26 o 
 -12   2   8      652.68      593.31     13.43 o 
 -10   2   8      166.54      182.89     10.79 o 
  -8   2   8      344.07      362.65     10.96 o 
  -6   2   8     2203.73     2314.29     24.32 o 
  -4   2   8        1.43        1.60      4.46 o 
  -2   2   8      128.74      132.51      8.42 o 
   0   2   8      523.19      544.07     15.03 o 
   2   2   8        3.93        8.52      9.90 o 
   4   2   8     3312.43     3238.93     38.50 o 
   6   2   8      753.47      718.10     19.15 o 
   8   2   8       88.37       87.03     13.54 o 
  10   2   8       25.87       21.38     11.17 o 
  12   2   8       23.19       44.37     12.46 o 
 -25   3   8       18.26       30.84     11.62 o 
 -23   3   8       96.50      131.75     19.21 o 
 -21   3   8      127.60      119.74     14.78 o 
 -19   3   8      148.53      132.53     13.48 o 
 -17   3   8      913.19      946.47     24.64 o 
 -15   3   8      201.19      191.46     11.66 o 
 -13   3   8        2.90        2.48      5.81 o 
 -11   3   8      273.30      296.12     11.17 o 
  -9   3   8      544.39      555.34     13.18 o 
  -7   3   8        0.39        2.06      4.08 o 
  -5   3   8       76.28       64.05      5.59 o 
  -3   3   8      734.98      756.41     12.63 o 
  -1   3   8      696.68      691.01     21.47 o 
   1   3   8      738.01      748.62     17.24 o 
   3   3   8      234.62      227.81     13.96 o 
   5   3   8       16.49       17.67      8.37 o 
   7   3   8     1057.37      997.51     27.80 o 
   9   3   8       45.21       39.40     10.52 o 
  11   3   8       20.24        4.27     10.68 o 
 -24   4   8        0.48        4.60      9.82 o 
 -22   4   8       50.39       60.07     11.09 o 
 -20   4   8      193.82      201.71     15.39 o 
 -18   4   8      720.41      727.30     34.45 o 
 -16   4   8      111.69      110.43     11.64 o 
 -14   4   8      195.66      170.44     11.41 o 
 -12   4   8       65.52       80.70      8.59 o 
 -10   4   8      284.55      288.40     11.61 o 
  -8   4   8       96.18      115.40      7.98 o 
  -6   4   8     1155.21     1260.57     18.96 o 
  -4   4   8      381.06      389.67     16.17 o 
  -2   4   8      324.06      318.56     15.57 o 
   0   4   8      802.72      824.52     21.21 o 
   2   4   8        2.03       11.93      7.17 o 
   4   4   8     1064.42     1089.59     25.67 o 
   6   4   8      110.15      119.25     13.10 o 
   8   4   8       98.29       96.08     12.86 o 
  10   4   8       86.92      113.33     15.82 o 
 -23   5   8       13.45       19.46     10.14 o 
 -21   5   8        6.59        1.75      8.79 o 
 -19   5   8       41.00       48.39     10.63 o 
 -17   5   8        1.07       -4.40      7.09 o 
 -15   5   8      448.83      473.04     20.78 o 
 -13   5   8       75.19       78.30     10.23 o 
 -11   5   8      166.65      173.22     13.49 o 
  -9   5   8      883.00      952.82     29.70 o 
  -7   5   8      563.14      622.82     17.73 o 
  -5   5   8        7.97        3.13      5.96 o 
  -3   5   8       15.26       26.95      8.06 o 
  -1   5   8      471.61      510.32     20.43 o 
   1   5   8       15.69       18.90      8.12 o 
   3   5   8        6.90       -0.25      7.31 o 
   5   5   8      339.96      363.72     21.44 o 
   7   5   8       19.26       17.17      9.66 o 
   9   5   8        2.54        1.25      8.92 o 
 -20   6   8        7.27       15.12      9.17 o 
 -18   6   8        1.97        6.86      8.93 o 
 -16   6   8       22.73       20.39      8.93 o 
 -14   6   8        0.20       -5.66      7.62 o 
 -12   6   8      172.68      181.85     15.97 o 
 -10   6   8       60.67       58.52      9.59 o 
  -8   6   8      893.82      897.67     21.19 o 
  -6   6   8       81.14       98.57      9.74 o 
  -4   6   8        5.47       16.65      7.84 o 
  -2   6   8       16.74       -3.31      6.91 o 
   0   6   8       10.13       -2.98      7.03 o 
   2   6   8       98.34       76.68     13.37 o 
   4   6   8      124.38      134.78     15.65 o 
   6   6   8        9.38       -0.32     10.74 o 
   8   6   8       24.59       26.25     10.70 o 
 -19   7   8        4.90        6.52     10.58 o 
 -17   7   8       40.56       48.11     12.84 o 
 -15   7   8       16.38       12.31     10.45 o 
 -13   7   8       16.16       18.59     10.88 o 
 -11   7   8      597.60      579.72     26.72 o 
  -9   7   8       56.98       50.33      9.99 o 
  -7   7   8      376.07      433.89     21.24 o 
  -5   7   8      184.16      199.28     14.74 o 
  -3   7   8       37.47       24.70      8.78 o 
  -1   7   8      267.87      248.52     16.16 o 
   1   7   8        1.20       -6.82      7.89 o 
   3   7   8      200.76      215.87     18.47 o 
   5   7   8       38.82       33.65     11.31 o 
 -16   8   8        6.49        3.18     10.70 o 
 -14   8   8        6.55       30.10     11.83 o 
 -12   8   8        3.12       -7.01      9.69 o 
 -10   8   8      102.02      110.99     15.10 o 
  -8   8   8       13.70       -1.89     11.01 o 
  -6   8   8       21.62       25.48      9.46 o 
  -4   8   8        3.22        2.77      8.39 o 
  -2   8   8       82.29       86.78     13.53 o 
   0   8   8      180.56      210.11     18.47 o 
   2   8   8       20.56       22.96     10.74 o 
  -9   9   8       24.91       23.68     14.10 o 
  -7   9   8       80.71       96.91     17.79 o 
  -5   9   8        1.60        3.03     11.71 o 
  -3   9   8       42.42       32.78     12.91 o 
 -25   1   9        0.01       -5.96      9.80 o 
 -23   1   9      345.95      407.32     23.22 o 
 -21   1   9      367.92      343.81     27.52 o 
 -19   1   9       15.83       19.07      7.69 o 
 -17   1   9       91.00       61.77      8.43 o 
 -15   1   9      194.34      240.32     12.25 o 
 -13   1   9      602.40      597.59     14.08 o 
 -11   1   9      436.72      439.41     12.34 o 
  -9   1   9      903.58     1069.76     16.87 o 
  -7   1   9     1380.76     1519.67     19.37 o 
  -5   1   9        0.70       -1.78      4.51 o 
  -3   1   9      224.74      179.77     15.22 o 
  -1   1   9     1954.61     1760.38     25.05 o 
   1   1   9      568.37      566.96     15.45 o 
   3   1   9      216.23      232.45     14.25 o 
   5   1   9        2.25        6.66      6.82 o 
   7   1   9      109.40      104.69     11.30 o 
   9   1   9       98.33       92.93     11.36 o 
  11   1   9        0.02       -0.98      9.54 o 
 -24   2   9        0.36      -11.99      8.67 o 
 -22   2   9       21.73        9.19      9.77 o 
 -20   2   9      130.24       94.58     12.44 o 
 -18   2   9     1328.14     1302.14     24.93 o 
 -16   2   9     1446.60     1457.95     25.53 o 
 -14   2   9      313.79      303.18     15.90 o 
 -12   2   9       13.69       10.14      5.96 o 
 -10   2   9     3063.61     2964.50     31.10 o 
  -8   2   9     1490.49     1493.95     22.67 o 
  -6   2   9      132.85      127.56      6.45 o 
  -4   2   9        1.08        9.05      5.44 o 
  -2   2   9       55.65       70.05      7.59 o 
   0   2   9     1580.74     1646.09     25.56 o 
   2   2   9      358.49      346.35     14.54 o 
   4   2   9       72.05       68.49      8.58 o 
   6   2   9       17.16       19.03      8.65 o 
   8   2   9      246.89      219.71     19.57 o 
  10   2   9      101.15       98.70     15.15 o 
 -25   3   9      132.59      195.85     19.00 o 
 -23   3   9      376.01      411.74     24.81 o 
 -21   3   9       52.12       53.83     11.32 o 
 -19   3   9      903.99      834.34     24.59 o 
 -17   3   9      689.36      676.56     20.60 o 
 -15   3   9      357.58      386.57     16.71 o 
 -13   3   9     1284.91     1306.42     24.87 o 
 -11   3   9      534.40      553.73     14.21 o 
  -9   3   9      753.32      693.27     15.01 o 
  -7   3   9      167.66      172.83      8.79 o 
  -5   3   9       17.11       34.33      6.68 o 
  -3   3   9      320.96      348.20     17.46 o 
  -1   3   9       83.73       85.79      9.79 o 
   1   3   9      501.24      522.73     19.95 o 
   3   3   9       98.85      129.72     11.67 o 
   5   3   9      123.88      128.60     11.85 o 
   7   3   9     1042.66     1027.86     34.23 o 
   9   3   9        3.67        4.95     10.39 o 
  11   3   9        8.82       -6.17      9.91 o 
 -24   4   9       36.53       30.30     12.12 o 
 -22   4   9        0.59        4.54      8.31 o 
 -20   4   9       66.92       53.25     10.58 o 
 -18   4   9      105.85       67.65     10.75 o 
 -16   4   9      173.84      163.76     16.35 o 
 -14   4   9        4.44        8.47      6.82 o 
 -12   4   9      359.68      394.15     18.13 o 
 -10   4   9     1810.56     1778.24     24.81 o 
  -8   4   9       41.60       42.04      6.81 o 
  -6   4   9      990.83      994.18     22.83 o 
  -4   4   9       57.41       59.59      9.21 o 
  -2   4   9       15.92       26.36      8.01 o 
   0   4   9      256.66      296.32     23.51 o 
   2   4   9      189.49      180.13     13.80 o 
   4   4   9     1007.43      993.25     25.34 o 
   6   4   9       79.76       89.01     15.72 o 
   8   4   9       93.35       89.86     15.34 o 
  10   4   9       49.74       65.82     14.49 o 
 -23   5   9      220.57      241.67     18.69 o 
 -21   5   9        3.52        8.28      8.94 o 
 -19   5   9      330.44      306.44     18.82 o 
 -17   5   9      713.29      729.43     25.98 o 
 -15   5   9       50.62       35.97      9.01 o 
 -13   5   9      122.40      140.13     10.93 o 
 -11   5   9      329.06      352.63     17.29 o 
  -9   5   9      584.96      602.19     18.66 o 
  -7   5   9      994.70      980.52     30.88 o 
  -5   5   9      568.24      630.93     21.93 o 
  -3   5   9       37.76       53.00      9.37 o 
  -1   5   9      232.92      232.53     15.07 o 
   1   5   9        0.61       -1.34      7.00 o 
   3   5   9      270.40      287.98     21.47 o 
   5   5   9       21.99       17.42      9.55 o 
   7   5   9      160.85      122.04     15.16 o 
 -20   6   9       55.44       53.15     11.55 o 
 -18   6   9       58.76       71.94     11.77 o 
 -16   6   9       16.00        5.03      9.81 o 
 -14   6   9      195.58      219.46     17.68 o 
 -12   6   9      421.01      410.47     21.94 o 
 -10   6   9      147.27      172.22     14.66 o 
  -8   6   9       82.73       51.06     14.39 o 
  -6   6   9      155.54      129.39     13.26 o 
  -4   6   9       22.88       20.93      9.83 o 
  -2   6   9      255.63      263.34     22.59 o 
   0   6   9      103.01       77.16     11.14 o 
   2   6   9      101.43       87.47     14.07 o 
   4   6   9      298.83      304.11     21.17 o 
   6   6   9      160.24      182.41     17.83 o 
 -19   7   9        0.18       -3.32     10.06 o 
 -17   7   9        3.30       14.40     10.46 o 
 -15   7   9       11.94      -10.47      9.68 o 
 -13   7   9       66.43       54.17     12.31 o 
 -11   7   9      330.96      344.28     31.90 o 
  -9   7   9        0.22       -5.52      8.51 o 
  -7   7   9       28.85       18.87      8.75 o 
  -5   7   9       17.17        6.10      7.96 o 
  -3   7   9        0.02       -2.30      8.21 o 
  -1   7   9       65.62       79.06     13.11 o 
   1   7   9       37.28       31.82     10.48 o 
   3   7   9       41.21       32.56     11.69 o 
 -14   8   9       22.27       22.25     11.69 o 
 -12   8   9      155.99      154.56     29.68 o 
 -10   8   9      132.48      109.47     17.33 o 
  -8   8   9        0.18       -5.70     10.93 o 
  -6   8   9      215.34      238.39     17.14 o 
  -4   8   9       11.32       17.37      9.71 o 
  -2   8   9        0.16       -0.16      9.38 o 
   0   8   9        0.90       -6.50      9.03 o 
 -26   0  10      142.87      137.90     26.05 o 
 -24   0  10       66.51       75.07     23.46 o 
 -22   0  10      258.09      225.81     53.22 o 
 -20   0  10      240.30      260.77     22.43 o 
 -18   0  10     4207.51     4062.86    104.60 o 
 -16   0  10      491.21      442.19     20.07 o 
 -14   0  10       54.02       53.73      9.82 o 
 -12   0  10      605.95      611.98     28.10 o 
 -10   0  10     2640.93     2780.07     42.25 o 
  -8   0  10     6136.58     6331.24     72.17 o 
  -6   0  10      443.41      551.37     17.67 o 
  -4   0  10     1831.66     1718.86     35.79 o 
  -2   0  10     1096.54     1132.66     39.70 o 
   0   0  10       47.47       27.90     14.06 o 
   2   0  10      803.64      765.38     46.83 o 
   4   0  10      303.25      349.33     25.29 o 
   6   0  10      126.07      123.29     17.54 o 
   8   0  10      104.79      129.66     19.15 o 
  10   0  10       68.92       90.04     19.23 o 
 -25   1  10        0.14        0.90     10.21 o 
 -23   1  10        4.72        3.20      8.57 o 
 -21   1  10      109.04      113.87     11.84 o 
 -19   1  10        1.60       -6.91      6.37 o 
 -17   1  10        6.72        6.72      6.77 o 
 -15   1  10      440.41      379.18     15.29 o 
 -13   1  10       70.40       77.15      7.35 o 
 -11   1  10       28.41       31.50      5.80 o 
  -9   1  10       52.29       51.63      6.24 o 
  -7   1  10        1.52        6.15      5.54 o 
  -5   1  10       49.49       52.68      7.13 o 
  -3   1  10       20.37       25.76      6.50 o 
  -1   1  10       34.20       29.37      7.80 o 
   1   1  10        0.11        0.54      6.66 o 
   3   1  10        0.02        5.18      6.37 o 
   5   1  10        4.39       -7.85      6.81 o 
   7   1  10      101.79       80.78     11.16 o 
   9   1  10        1.93        0.50     10.88 o 
 -24   2  10       24.06        0.36     11.20 o 
 -22   2  10        0.71       -5.64      8.35 o 
 -20   2  10      403.88      399.37     22.06 o 
 -18   2  10      370.49      338.20     20.80 o 
 -16   2  10     1935.79     1925.69     31.79 o 
 -14   2  10      156.23      138.17     10.47 o 
 -12   2  10      158.77      172.14      9.66 o 
 -10   2  10        5.15        2.29      4.81 o 
  -8   2  10     1523.19     1561.55     24.77 o 
  -6   2  10        4.64       14.50      6.09 o 
  -4   2  10        0.00       -5.38      5.57 o 
  -2   2  10      341.78      372.11     14.73 o 
   0   2  10      472.21      456.10     19.08 o 
   2   2  10       83.13       84.80     11.09 o 
   4   2  10       23.47       20.79      8.74 o 
   6   2  10       96.33       95.59     13.05 o 
   8   2  10       92.00       70.75     14.52 o 
  10   2  10       68.10       74.53     15.06 o 
 -25   3  10        0.36       -6.11      9.91 o 
 -23   3  10      138.86      148.26     16.66 o 
 -21   3  10        5.63       -1.59      8.50 o 
 -19   3  10        0.44       -9.01      6.01 o 
 -17   3  10      938.40      814.76     26.25 o 
 -15   3  10      113.14      112.04     10.20 o 
 -13   3  10      744.13      791.87     28.18 o 
 -11   3  10       42.84       42.48      6.76 o 
  -9   3  10      965.05     1008.96     18.06 o 
  -7   3  10      178.36      185.04     11.16 o 
  -5   3  10        3.68        3.38      6.05 o 
  -3   3  10       76.19       89.37     10.09 o 
  -1   3  10      101.26       89.37     13.91 o 
   1   3  10       96.75      107.93     10.98 o 
   3   3  10      172.40      161.33     14.54 o 
   5   3  10      104.72      109.03     13.68 o 
   7   3  10       27.48       36.24     14.69 o 
   9   3  10       20.83       12.35     11.75 o 
 -24   4  10        7.08        0.03      8.96 o 
 -22   4  10       95.95      106.22     21.30 o 
 -20   4  10       29.49       22.28     10.61 o 
 -18   4  10        6.29        9.14      7.96 o 
 -16   4  10      275.95      325.16     17.57 o 
 -14   4  10      617.67      616.92     19.01 o 
 -12   4  10        2.03       -5.03      6.53 o 
 -10   4  10      137.74      132.86      9.74 o 
  -8   4  10      629.67      624.11     25.52 o 
  -6   4  10       42.75       51.69      9.15 o 
  -4   4  10      116.86       98.17     10.68 o 
  -2   4  10       25.99       11.12      7.53 o 
   0   4  10      843.66      876.16     33.62 o 
   2   4  10       96.00       75.42     10.47 o 
   4   4  10       88.06       93.99     12.86 o 
   6   4  10        2.08       20.29     10.88 o 
   8   4  10        3.84       -8.10     10.06 o 
 -21   5  10        0.05        8.19      9.01 o 
 -19   5  10      152.82      153.98     14.70 o 
 -17   5  10       42.94       51.61     10.13 o 
 -15   5  10       77.09       90.82     11.32 o 
 -13   5  10     1242.31     1235.43     27.50 o 
 -11   5  10     1209.32     1130.70     34.50 o 
  -9   5  10       23.09       35.64     16.86 o 
  -7   5  10      863.51      865.40     29.27 o 
  -5   5  10      264.90      288.62     18.48 o 
  -3   5  10       74.07      111.51     11.72 o 
  -1   5  10       51.16       53.39      9.67 o 
   1   5  10      105.81      100.31     12.99 o 
   3   5  10       66.59       60.21     12.00 o 
   5   5  10      206.95      192.77     20.64 o 
   7   5  10      132.37      165.02     19.70 o 
 -20   6  10       12.01        6.88     10.28 o 
 -18   6  10       14.57       42.99     11.93 o 
 -16   6  10      121.21       84.90     14.83 o 
 -14   6  10       10.40       20.89      9.84 o 
 -12   6  10       64.17       53.34     11.48 o 
 -10   6  10       97.28       74.04     12.04 o 
  -8   6  10      476.21      471.19     21.45 o 
  -6   6  10        1.96        1.35      7.30 o 
  -4   6  10       56.91       58.64     10.38 o 
  -2   6  10      155.25      156.34     14.11 o 
   0   6  10      253.08      243.29     21.97 o 
   2   6  10       89.93       91.90     13.74 o 
   4   6  10      129.81      158.86     16.62 o 
 -17   7  10       29.73       26.40     12.03 o 
 -15   7  10       32.56       33.72     13.82 o 
 -13   7  10       79.71       64.34     15.07 o 
 -11   7  10        5.25       -1.51     11.27 o 
  -9   7  10       56.39       63.58     12.54 o 
  -7   7  10       12.81        2.48      8.39 o 
  -5   7  10        8.81        9.40      8.71 o 
  -3   7  10        2.81       21.91      9.26 o 
  -1   7  10       85.28       75.16     13.38 o 
   1   7  10       10.17        4.06      9.84 o 
 -14   8  10        0.81       11.54     13.12 o 
 -12   8  10       35.99       37.12     14.41 o 
 -10   8  10      156.89      195.46     21.16 o 
  -8   8  10        7.51       19.30     13.15 o 
  -6   8  10       35.93       29.56     10.22 o 
  -4   8  10       47.09       43.13     11.09 o 
  -2   8  10        0.80        7.40     10.22 o 
 -25   1  11      113.49      129.39     18.48 o 
 -23   1  11       58.04       40.73     14.49 o 
 -21   1  11      627.11      617.90     24.07 o 
 -19   1  11      115.33      119.34     11.97 o 
 -17   1  11       30.20       22.76      7.99 o 
 -15   1  11        4.03        1.83      6.36 o 
 -13   1  11       93.59       73.56      7.73 o 
 -11   1  11       91.03      101.55      9.39 o 
  -9   1  11      118.21      141.24     10.09 o 
  -7   1  11       28.69       53.21      7.16 o 
  -5   1  11        8.18        8.04      7.33 o 
  -3   1  11      710.91      705.86     29.39 o 
  -1   1  11      632.08      655.79     22.25 o 
   1   1  11     1066.28     1134.54     29.59 o 
   3   1  11      168.21      146.43     12.98 o 
   5   1  11       33.98       25.19     10.99 o 
   7   1  11        0.04      -11.75      7.83 o 
 -24   2  11       10.40       -0.34      9.37 o 
 -22   2  11      223.74      223.17     18.19 o 
 -20   2  11       91.31       82.15     11.12 o 
 -18   2  11      313.88      347.24     16.11 o 
 -16   2  11      237.43      269.59     15.02 o 
 -14   2  11      634.95      632.09     20.61 o 
 -12   2  11      186.44      205.37     10.66 o 
 -10   2  11        2.25        9.08      7.33 o 
  -8   2  11       92.24       84.84      8.97 o 
  -6   2  11      609.33      588.56     18.01 o 
  -4   2  11      472.07      527.67     25.75 o 
  -2   2  11       65.65       73.63     10.07 o 
   0   2  11       53.34       44.96      9.86 o 
   2   2  11      160.53      164.61     15.04 o 
   4   2  11       17.73       10.45      8.86 o 
   6   2  11        0.86        6.53      9.26 o 
   8   2  11        0.28        6.24     13.01 o 
 -25   3  11      342.14      409.04     40.11 o 
 -23   3  11       80.03       81.42     13.71 o 
 -21   3  11        3.75        3.10      8.80 o 
 -19   3  11      114.04       78.65     10.68 o 
 -17   3  11       55.22       35.61      8.23 o 
 -15   3  11        9.27        8.86      6.86 o 
 -13   3  11        3.45        4.72      6.61 o 
 -11   3  11      492.49      451.27     26.20 o 
  -9   3  11      592.57      571.76     17.99 o 
  -7   3  11      912.97      937.41     22.55 o 
  -5   3  11      176.81      170.70     12.83 o 
  -3   3  11       27.48       43.29      9.12 o 
  -1   3  11      180.96      187.21     18.19 o 
   1   3  11      469.86      459.75     23.34 o 
   3   3  11        2.54        1.43      8.48 o 
   5   3  11      112.65      132.73     17.23 o 
   7   3  11        2.43       -0.65     11.87 o 
 -24   4  11       13.62        0.12     13.04 o 
 -22   4  11        0.00       -0.69      9.43 o 
 -20   4  11       53.30       22.04     14.19 o 
 -18   4  11        5.15       -3.38      7.33 o 
 -16   4  11      133.47      152.71     12.01 o 
 -14   4  11       16.93       17.20      7.12 o 
 -12   4  11      767.98      735.15     22.70 o 
 -10   4  11      309.31      258.98     15.23 o 
  -8   4  11      279.87      268.72     15.81 o 
  -6   4  11       24.92       31.84      8.68 o 
  -4   4  11      602.72      620.46     23.17 o 
  -2   4  11      134.49      115.62     12.48 o 
   0   4  11        1.66        8.39      7.64 o 
   2   4  11      128.93      130.72     14.43 o 
   4   4  11        0.20       10.59     11.72 o 
   6   4  11        2.92       -5.83     16.36 o 
 -21   5  11       80.20      110.77     13.51 o 
 -19   5  11       64.68       60.56     11.05 o 
 -17   5  11       11.35       12.06      8.66 o 
 -15   5  11       13.74        3.19      8.51 o 
 -13   5  11      129.26      119.20     13.59 o 
 -11   5  11       81.38      116.08     13.67 o 
  -9   5  11       13.56       11.98      8.65 o 
  -7   5  11       94.23       92.10     11.06 o 
  -5   5  11      525.40      514.72     24.44 o 
  -3   5  11      137.10      131.83     12.89 o 
  -1   5  11        0.02       -0.63      7.43 o 
   1   5  11       26.91        9.87      8.60 o 
   3   5  11      120.92      135.60     24.23 o 
   5   5  11       21.22       23.29     12.80 o 
 -20   6  11        1.53        8.08     11.10 o 
 -18   6  11       22.64       23.90     11.05 o 
 -16   6  11       26.27       13.62     14.54 o 
 -14   6  11        1.47      -10.96     11.25 o 
 -12   6  11      108.90      115.14     14.46 o 
 -10   6  11        0.26      -12.73      8.59 o 
  -8   6  11       32.13       40.32      9.70 o 
  -6   6  11       19.88       19.68      9.06 o 
  -4   6  11      306.14      279.95     17.97 o 
  -2   6  11        5.02        0.67      8.84 o 
   0   6  11       31.72       31.92     10.87 o 
   2   6  11       31.91       13.59     10.60 o 
 -17   7  11        0.05       -2.88     14.08 o 
 -15   7  11        7.46      -10.72     11.60 o 
 -13   7  11      125.67      126.30     23.67 o 
 -11   7  11       81.94       92.94     17.13 o 
  -9   7  11       49.43       53.31     16.91 o 
  -7   7  11       47.78       62.84     11.34 o 
  -5   7  11       15.13       12.91      9.13 o 
  -3   7  11        0.23       -9.96     10.11 o 
  -1   7  11        2.46        0.49      9.70 o 
 -10   8  11        3.68        8.86     13.08 o 
  -8   8  11        0.68      -14.48     10.23 o 
  -6   8  11        0.83       -0.57      9.96 o 
 -26   0  12       11.59       15.48     16.87 o 
 -24   0  12      271.03      236.03     24.34 o 
 -22   0  12      745.15      827.85     56.23 o 
 -20   0  12      387.04      357.94     27.18 o 
 -18   0  12      145.74      183.58     18.85 o 
 -16   0  12     2035.87     1908.68     38.96 o 
 -14   0  12      781.42      804.33     25.11 o 
 -12   0  12      853.59      782.37     24.06 o 
 -10   0  12      934.48      955.83     33.62 o 
  -8   0  12     2915.60     2931.74     60.07 o 
  -6   0  12     1020.15     1083.63     36.42 o 
  -4   0  12     1088.96     1141.15     72.86 o 
  -2   0  12     3531.10     3549.18     60.44 o 
   0   0  12        7.28       24.75     15.03 o 
   2   0  12       45.72       33.15     15.30 o 
   4   0  12       27.54       42.16     13.72 o 
   6   0  12      250.34      282.99     26.93 o 
 -25   1  12      107.09      134.76     18.19 o 
 -23   1  12      117.10      152.42     15.75 o 
 -21   1  12      208.73      197.20     15.41 o 
 -19   1  12      188.97      160.90     13.07 o 
 -17   1  12       15.97       23.58      7.36 o 
 -15   1  12       39.68       45.14      7.50 o 
 -13   1  12       82.57       98.45      9.45 o 
 -11   1  12        0.06        2.48      6.48 o 
  -9   1  12       74.23       90.49     14.39 o 
  -7   1  12       89.96       87.11     10.82 o 
  -5   1  12      511.90      479.56     20.43 o 
  -3   1  12      102.10      122.06     11.97 o 
  -1   1  12        2.60        6.05      9.35 o 
   1   1  12       29.46       14.22      8.17 o 
   3   1  12        7.62      -11.54      7.69 o 
   5   1  12        2.32        5.52      9.20 o 
   7   1  12        2.61       23.36     10.60 o 
 -24   2  12        0.72       -4.60      8.61 o 
 -22   2  12        3.02       10.93      8.97 o 
 -20   2  12      400.61      386.91     19.20 o 
 -18   2  12       91.11       61.92     16.47 o 
 -16   2  12      409.75      433.94     19.73 o 
 -14   2  12     2003.94     2028.32     34.72 o 
 -12   2  12     1061.60     1014.32     27.73 o 
 -10   2  12      341.02      334.38     15.87 o 
  -8   2  12      225.18      243.01     15.60 o 
  -6   2  12      285.48      299.50     17.17 o 
  -4   2  12        6.82       28.05      8.58 o 
  -2   2  12     1290.95     1211.28     31.54 o 
   0   2  12        2.95      -10.19      7.34 o 
   2   2  12       24.06       24.46      9.56 o 
   4   2  12       21.59       32.85     10.38 o 
   6   2  12       95.64       95.51     15.87 o 
 -23   3  12      148.60      131.96     15.36 o 
 -21   3  12       54.68       47.78     11.42 o 
 -19   3  12        7.63       -1.47      7.57 o 
 -17   3  12       57.67       73.81      9.37 o 
 -15   3  12      382.28      397.83     19.13 o 
 -13   3  12        1.19        3.01      7.36 o 
 -11   3  12        1.97        2.54      6.74 o 
  -9   3  12      212.93      210.64     15.20 o 
  -7   3  12      694.67      719.21     22.22 o 
  -5   3  12     1435.35     1481.35     38.34 o 
  -3   3  12       40.45       46.01     10.69 o 
  -1   3  12      179.80      183.90     16.55 o 
   1   3  12       10.34        4.84      8.85 o 
   3   3  12       15.98       21.05     10.34 o 
   5   3  12       42.93       35.68     12.75 o 
 -22   4  12      192.46      203.44     18.49 o 
 -20   4  12       31.57       42.23     10.14 o 
 -18   4  12       25.03       14.46      9.47 o 
 -16   4  12        4.25       11.32      7.94 o 
 -14   4  12      195.32      202.52     14.79 o 
 -12   4  12       36.56       31.02     10.12 o 
 -10   4  12       31.86       35.83      8.98 o 
  -8   4  12       93.42       97.98     11.12 o 
  -6   4  12      376.41      372.85     34.36 o 
  -4   4  12      544.80      510.48     22.00 o 
  -2   4  12      260.47      268.22     19.30 o 
   0   4  12       45.71       35.88     10.94 o 
   2   4  12       10.30       13.93     10.03 o 
   4   4  12       32.56       17.94     12.63 o 
 -21   5  12       26.05       17.21     10.14 o 
 -19   5  12       11.44        8.42     12.36 o 
 -17   5  12        0.12        5.61     11.25 o 
 -15   5  12      106.87       99.04     18.18 o 
 -13   5  12      129.56      138.37     15.03 o 
 -11   5  12       84.15       95.52     13.54 o 
  -9   5  12      322.36      318.71     17.91 o 
  -7   5  12       58.06       60.79     10.37 o 
  -5   5  12       69.17       64.31     10.97 o 
  -3   5  12      179.39      171.39     14.78 o 
  -1   5  12       66.75       43.57     11.59 o 
   1   5  12        1.69       13.24     11.57 o 
   3   5  12       20.29       31.24     15.03 o 
 -18   6  12        1.62       -3.92     11.99 o 
 -16   6  12       32.22       21.74     13.79 o 
 -14   6  12       28.54       15.43     18.27 o 
 -12   6  12       24.13        6.51     10.02 o 
 -10   6  12       18.98       25.07     10.84 o 
  -8   6  12        4.61        1.25      9.16 o 
  -6   6  12       60.46       74.34     11.49 o 
  -4   6  12        2.20       13.11      8.89 o 
  -2   6  12        0.12        0.07      8.47 o 
   0   6  12      183.99      198.62     46.43 o 
 -15   7  12        1.19       -4.82     12.89 o 
 -13   7  12       49.68       70.41     16.51 o 
 -11   7  12        0.83      -12.83      9.53 o 
  -9   7  12       18.56       18.36     13.17 o 
  -7   7  12        2.34        6.90     10.18 o 
  -5   7  12       40.74       44.46     13.89 o 
  -3   7  12      109.10      114.70     18.80 o 
 -25   1  13       96.92      135.33     15.95 o 
 -23   1  13        2.46        2.33      8.82 o 
 -21   1  13      709.09      667.27     31.92 o 
 -19   1  13     1441.24     1456.88     30.70 o 
 -17   1  13      471.09      472.74     18.36 o 
 -15   1  13      576.98      531.37     18.63 o 
 -13   1  13       32.26       26.87      8.49 o 
 -11   1  13      641.36      663.98     24.07 o 
  -9   1  13       36.66       41.64      9.29 o 
  -7   1  13      255.01      239.56     15.61 o 
  -5   1  13     1782.01     1683.32     33.20 o 
  -3   1  13       29.80       37.73      9.43 o 
  -1   1  13      525.71      507.25     33.43 o 
   1   1  13        5.44       -9.68      7.77 o 
   3   1  13       39.32       50.38     11.78 o 
   5   1  13        0.59       -2.19      9.44 o 
 -24   2  13      180.05      209.50     18.65 o 
 -22   2  13      594.72      627.96     36.48 o 
 -20   2  13        3.12       -7.26      9.14 o 
 -18   2  13       11.32        7.30      7.86 o 
 -16   2  13      102.54      100.15     11.17 o 
 -14   2  13       25.42       34.09      8.55 o 
 -12   2  13      213.54      285.69     14.42 o 
 -10   2  13       66.15       46.69      9.15 o 
  -8   2  13        6.57       20.02      8.13 o 
  -6   2  13     1313.34     1320.66     29.36 o 
  -4   2  13      272.87      286.66     21.55 o 
  -2   2  13       65.35       80.78     12.98 o 
   0   2  13        4.09        4.31      8.74 o 
   2   2  13       36.74       40.94     15.59 o 
   4   2  13       13.71       -0.28      9.84 o 
 -23   3  13      170.44      174.69     17.22 o 
 -21   3  13        0.37       12.45      9.60 o 
 -19   3  13      463.19      458.52     21.71 o 
 -17   3  13      614.71      639.36     24.85 o 
 -15   3  13      840.68      904.89     25.30 o 
 -13   3  13        2.28       -3.03      7.02 o 
 -11   3  13      189.27      184.36     13.85 o 
  -9   3  13      273.42      267.96     18.44 o 
  -7   3  13        0.54        3.76      8.37 o 
  -5   3  13       40.13       33.37     10.09 o 
  -3   3  13       37.77       29.28     10.36 o 
  -1   3  13      105.01      100.36     14.07 o 
   1   3  13       21.39       30.00     10.95 o 
   3   3  13      103.72      117.37     15.09 o 
 -22   4  13       25.15       26.26     20.97 o 
 -20   4  13        2.64       15.80     10.31 o 
 -18   4  13        9.90       20.61     10.26 o 
 -16   4  13       18.20        4.54     12.00 o 
 -14   4  13        8.92       11.26      9.47 o 
 -12   4  13      135.04      119.67     14.34 o 
 -10   4  13       61.92       64.34     10.27 o 
  -8   4  13      519.51      506.42     21.88 o 
  -6   4  13        1.31       -5.08      8.35 o 
  -4   4  13       36.91       33.92     13.53 o 
  -2   4  13       21.05       26.27     10.31 o 
   0   4  13        8.35       -1.17      9.69 o 
   2   4  13        2.29      -15.24     10.16 o 
 -21   5  13        7.58        5.91     12.45 o 
 -19   5  13       11.51       -0.04     13.00 o 
 -17   5  13       33.11       64.18     15.38 o 
 -15   5  13       16.00       28.23     12.63 o 
 -13   5  13        7.83       -7.78      9.43 o 
 -11   5  13       35.46       31.81     11.24 o 
  -9   5  13      249.49      208.56     16.39 o 
  -7   5  13       96.46      112.90     13.26 o 
  -5   5  13       75.69       71.01     12.71 o 
  -3   5  13       43.65       52.47     12.06 o 
  -1   5  13       18.10       25.61     10.82 o 
 -18   6  13       55.19       23.82     13.74 o 
 -16   6  13       12.33       29.66     14.07 o 
 -14   6  13       35.64       27.95     13.87 o 
 -12   6  13       18.50        4.24     10.56 o 
 -10   6  13        0.93       -8.55      9.39 o 
  -8   6  13      140.57      144.71     20.05 o 
  -6   6  13       28.95       40.98     10.65 o 
  -4   6  13       14.54       12.18     18.19 o 
  -2   6  13        1.13        6.57     10.43 o 
 -11   7  13        2.81       -4.72     10.58 o 
  -9   7  13        0.61       16.02     11.39 o 
 -24   0  14       12.21       18.88     13.13 o 
 -22   0  14      257.77      260.00     24.34 o 
 -20   0  14       85.61       88.23     16.24 o 
 -18   0  14      550.69      491.04     38.75 o 
 -16   0  14      101.59       98.85     15.87 o 
 -14   0  14      811.83      736.88     32.73 o 
 -12   0  14      156.56      180.60     20.05 o 
 -10   0  14       59.31       48.82     18.34 o 
  -8   0  14       33.70       28.05     12.15 o 
  -6   0  14       34.36       45.77     14.81 o 
  -4   0  14     1430.57     1332.97     44.58 o 
  -2   0  14        0.03       -9.13     13.26 o 
   0   0  14        3.94       11.05     12.33 o 
   2   0  14       48.13        7.23     13.17 o 
 -23   1  14       72.46       89.43     11.91 o 
 -21   1  14       53.14       37.07     11.08 o 
 -19   1  14       86.71       75.89     13.13 o 
 -17   1  14      239.86      247.27     18.31 o 
 -15   1  14        2.66        1.20      7.50 o 
 -13   1  14      114.26       93.60     11.36 o 
 -11   1  14        0.12        8.20      7.90 o 
  -9   1  14        0.60       -5.11      6.92 o 
  -7   1  14        5.89       -1.03      7.67 o 
  -5   1  14      434.36      431.71     19.58 o 
  -3   1  14        0.05       -0.17      8.31 o 
  -1   1  14        7.00       13.39      9.51 o 
   1   1  14       41.95       37.26     11.01 o 
 -24   2  14      101.48       84.14     13.53 o 
 -22   2  14       14.84       16.18     11.81 o 
 -20   2  14       14.99       27.40     10.40 o 
 -18   2  14      364.80      382.37     19.89 o 
 -16   2  14        0.01      -16.08     10.72 o 
 -14   2  14     1370.49     1286.35     48.57 o 
 -12   2  14      422.83      443.99     26.13 o 
 -10   2  14      174.86      182.38     14.26 o 
  -8   2  14       19.59       -0.69      8.61 o 
  -6   2  14       20.19       24.06     13.34 o 
  -4   2  14     1488.33     1488.56     41.00 o 
  -2   2  14       82.35      101.26     14.44 o 
   0   2  14        0.61      -11.97      7.98 o 
   2   2  14        0.49       -0.69      9.59 o 
 -23   3  14      110.98      152.27     24.85 o 
 -21   3  14        0.76        7.59     11.15 o 
 -19   3  14       50.24       50.30     10.64 o 
 -17   3  14       59.04       47.86     10.13 o 
 -15   3  14      294.88      257.82     16.73 o 
 -13   3  14       42.38       39.12     16.52 o 
 -11   3  14      341.71      364.19     21.57 o 
  -9   3  14       71.04      112.29     14.00 o 
  -7   3  14        1.78       -6.01      8.10 o 
  -5   3  14      201.42      194.47     17.61 o 
  -3   3  14      186.04      173.92     22.17 o 
  -1   3  14       27.11       27.22     10.90 o 
   1   3  14        3.00       -9.20      9.32 o 
 -20   4  14       31.82       58.55     14.75 o 
 -18   4  14        2.59       16.24      9.96 o 
 -16   4  14       13.95       17.23      9.92 o 
 -14   4  14      856.86      908.20     41.08 o 
 -12   4  14       19.03       27.64     10.67 o 
 -10   4  14        4.59        5.10      9.08 o 
  -8   4  14        5.11        8.67      9.69 o 
  -6   4  14      561.54      615.11     28.76 o 
  -4   4  14      124.12      127.71     15.43 o 
  -2   4  14      118.33      137.75     16.25 o 
   0   4  14        1.05       -2.83      9.38 o 
 -19   5  14        1.52      -10.59     11.77 o 
 -17   5  14       78.16       82.32     16.25 o 
 -15   5  14      253.07      263.66     25.47 o 
 -13   5  14       21.49       18.08     10.91 o 
 -11   5  14       27.52       20.76     11.69 o 
  -9   5  14        0.49      -12.22      8.33 o 
  -7   5  14        4.00        0.92     10.19 o 
  -5   5  14       28.78       17.21     10.97 o 
  -3   5  14       62.24       56.85     13.30 o 
 -16   6  14       61.16       52.50     16.97 o 
 -14   6  14       67.10       98.91     17.39 o 
 -12   6  14       34.32       38.27     12.85 o 
 -10   6  14       22.73       20.28     11.56 o 
  -8   6  14       20.64       18.10     11.20 o 
  -6   6  14        8.11       -2.86      9.83 o 
 -23   1  15       15.83       26.97     11.00 o 
 -21   1  15      232.79      239.09     21.61 o 
 -19   1  15      432.84      408.70     40.65 o 
 -17   1  15      127.60      102.16     13.92 o 
 -15   1  15       98.12      118.43     14.04 o 
 -13   1  15        1.19       -5.12      7.56 o 
 -11   1  15       52.02       54.76     10.53 o 
  -9   1  15      181.88      174.60     15.09 o 
  -7   1  15       82.51       48.84     10.98 o 
  -5   1  15        0.40        2.75      8.82 o 
  -3   1  15       32.39       44.81     11.14 o 
  -1   1  15        1.25        3.42      9.58 o 
 -22   2  15       66.85       88.41     13.62 o 
 -20   2  15      328.30      317.19     21.05 o 
 -18   2  15       44.44       60.85     12.20 o 
 -16   2  15      100.10      115.89     14.21 o 
 -14   2  15       39.06       15.56      9.86 o 
 -12   2  15      298.29      300.59     18.27 o 
 -10   2  15       65.64       93.40     13.54 o 
  -8   2  15      107.72       82.36     12.03 o 
  -6   2  15      385.98      444.17     24.98 o 
  -4   2  15       29.82       26.34     10.89 o 
  -2   2  15        5.51       12.53     12.19 o 
 -21   3  15       65.57       65.04     16.14 o 
 -19   3  15        5.09       -1.25      9.55 o 
 -17   3  15        6.62      -13.35     14.69 o 
 -15   3  15      135.94      159.73     18.50 o 
 -13   3  15      199.80      218.81     20.70 o 
 -11   3  15        2.49        8.53      9.55 o 
  -9   3  15       46.58       62.47     12.46 o 
  -7   3  15       37.33       43.15     11.84 o 
  -5   3  15      185.48      187.05     18.49 o 
  -3   3  15       14.10        3.53      9.67 o 
 -20   4  15       68.70       42.93     20.40 o 
 -18   4  15        6.64        1.92      9.88 o 
 -16   4  15        2.08       12.07     14.44 o 
 -14   4  15      288.08      253.90     22.65 o 
 -12   4  15       93.47      108.15     17.36 o 
 -10   4  15        4.73       13.04     10.02 o 
  -8   4  15      180.14      163.45     17.34 o 
  -6   4  15      369.52      366.38     24.06 o 
  -4   4  15       24.36       24.59     11.69 o 
 -17   5  15      104.80       71.87     18.65 o 
 -15   5  15       32.99       43.25     12.40 o 
 -13   5  15       21.01        9.82     12.53 o 
 -11   5  15       10.71        7.29     11.52 o 
  -9   5  15       70.51       88.83     14.42 o 
  -7   5  15       17.96       25.10     11.49 o 
 -22   0  16        0.18      -14.93     14.41 o 
 -20   0  16      146.20      173.40     27.90 o 
 -18   0  16      174.97      181.18     39.02 o 
 -16   0  16      189.52      194.49     21.87 o 
 -14   0  16       93.22       69.59     16.51 o 
 -12   0  16       72.27       48.16     15.09 o 
 -10   0  16      530.58      519.11     49.87 o 
  -8   0  16      240.71      249.17     26.06 o 
  -6   0  16       27.02       23.60     20.66 o 
  -4   0  16       33.60       27.81     14.66 o 
 -21   1  16       17.65      -11.89     10.04 o 
 -19   1  16      147.20      108.27     16.79 o 
 -17   1  16       53.92       68.65     13.05 o 
 -15   1  16       52.36       52.96     11.70 o 
 -13   1  16      120.51      120.04     14.74 o 
 -11   1  16       51.60       69.95     11.75 o 
  -9   1  16      220.10      231.91     17.23 o 
  -7   1  16        0.55        2.54      9.20 o 
  -5   1  16       42.39       35.98     13.56 o 
  -3   1  16       12.86        9.89     11.02 o 
 -20   2  16        8.87       16.87     11.64 o 
 -18   2  16      132.72      106.12     14.41 o 
 -16   2  16        5.33        5.54      9.66 o 
 -14   2  16      109.63       94.68     15.39 o 
 -12   2  16      390.83      406.14     23.76 o 
 -10   2  16        0.03       -1.03      9.56 o 
  -8   2  16        9.04       15.22      9.94 o 
  -6   2  16        0.57       -2.64      8.64 o 
  -4   2  16       11.15       -0.22     11.21 o 
 -19   3  16       20.00       15.78     12.01 o 
 -17   3  16       43.06       38.92     13.29 o 
 -15   3  16       26.26       35.98     21.12 o 
 -13   3  16        3.59       -0.12     10.80 o 
 -11   3  16       57.05       66.70     13.63 o 
  -9   3  16      694.12      754.34     36.94 o 
  -7   3  16      164.37      176.35     21.60 o 
  -5   3  16       28.57       21.19     11.61 o 
 -16   4  16       66.90       77.14     15.83 o 
 -14   4  16       88.84       78.41     16.16 o 
 -12   4  16      465.22      429.60     29.62 o 
 -10   4  16      153.90      188.09     21.62 o 
  -8   4  16        9.14       -3.00     10.03 o 
 -19   1  17       16.58       25.18     18.34 o 
 -17   1  17      131.46      130.54     16.75 o 
 -15   1  17      282.12      261.88     22.13 o 
 -13   1  17      173.72      186.16     15.96 o 
 -11   1  17       59.17       70.86     13.55 o 
  -9   1  17       48.14       74.80     13.33 o 
  -7   1  17        9.27       -0.23      9.93 o 
 -18   2  17        5.98       -0.19      9.71 o 
 -16   2  17        0.65        2.08     11.65 o 
 -14   2  17       63.45       73.44     15.12 o 
 -12   2  17       71.82       67.28     15.21 o 
 -10   2  17       45.01       40.53     12.19 o 
  -8   2  17      129.96      125.10     16.59 o 
 -15   3  17        0.19       -9.36     11.32 o 
 -13   3  17        9.38       35.65     13.65 o 
 -11   3  17       55.05       43.57     12.45 o 
                                                 
